# Supplementary material for: μ2-m-Xylylenebis(salicylaldiminato)-bis­(η4-1,5-cyclo­octa­diene)dirhodium(I) dichloro­methane solvate
Source: Acta Crystallogr Sect E Struct Rep Online. 2012 Sep 29;68(Pt 10):m1316–7. doi: 10.1107/S1600536812040603 (PMC3470182; doi:10.1107/S1600536812040603)
Supplement: Supplementary file 1 [file e-68-m1316-sup1.cif]

##############################################################################
#                                                                            #
# This CIF contains the data in a paper accepted for publication in          #
# Acta Crystallographica Section E. It conforms to the requirements of       #
# Notes for Authors for Acta Crystallographica Section E, and has been       #
# peer reviewed under the auspices of the IUCr Commission on Journals.       #
#                                                                            #
# Full details of the Crystallographic Information File format               #
# are given in the paper "The Crystallographic Information File (CIF):       #
# a New Standard Archive File for Crystallography" by S. R. Hall, F. H.      #
# Allen and I. D. Brown [Acta Cryst. (1991), A47, 655-685].                  #
#                                                                            #
# The current version of the core CIF dictionary is obtainable from          #
# ftp://ftp.iucr.org/pub/cif_core.dic.                                       #
#                                                                            #
# Software is freely available for graphical display of the structure(s)     #
# in this CIF. For information consult the CIF software page                 #
# http://www.iucr.org/resources/cif/software.                                #
#                                                                            #
# This file may be used for bona fide research purposes within the           #
# scientific community so long as proper attribution is given to the journal # 
# article from which it was obtained.                                        #
#                                                                            #
##############################################################################
data_global
_audit_creation_method     'WinGX routine CIF_UPDATE'
_audit_conform_dict_name     cif_core.dic
_audit_conform_dict_version     2.3
_journal_date_recd_electronic     2012-08-23
_journal_date_accepted     2012-09-25
_journal_name_full     'Acta Crystallographica, Section E'
_journal_year     2012
_journal_volume     68
_journal_issue     10
_journal_page_first     m1316
_journal_page_last     m1317
_journal_paper_category     QM
_journal_paper_doi     10.1107/S1600536812040603
_journal_coeditor_code     CV5334
_publ_contact_author_name     'Fronczek, Frank R.'
_publ_contact_author_address
;
Department of Chemistry
Louisiana State University
Baton Rouge
LA 70803-1804
USA
;
_publ_contact_author_email     ffroncz@lsu.edu
_publ_contact_author_fax     '225-578-3458'
_publ_contact_author_phone     '225-578-8270'
_publ_section_title
;\
\m~2~-<i>m</i>-Xylylenebis(salicylaldiminato)-bis(\h^4^-1,5-cyclooctadiene)\
dirhodium(I) dichloromethane solvate
;
loop_
    _publ_author_name
    _publ_author_footnote
    _publ_author_address
    'Gregory, Stacie' .
;
Department of Chemistry
Louisiana State University
Baton Rouge LA 70803-1804 USA
;
    'Laxman, Ravi K.' .
;
Department of Chemistry
Louisiana State University
Baton Rouge LA 70803-1804 USA
;
    'Fronczek, Frank R.' .
;
Department of Chemistry
Louisiana State University
Baton Rouge LA 70803-1804 USA
;
    'Maverick, Andrew W.' .
;
Department of Chemistry
Louisiana State University
Baton Rouge LA 70803-1804 USA
;
    'Watkins, Steven F.' .
;
Department of Chemistry
Louisiana State University
Baton Rouge LA 70803-1804 USA
;
data_I
_audit_creation_method     'WinGX routine CIF_UPDATE'
_chemical_name_systematic
;
\m~2~-<i>m</i>-Xylylenebis(salicylaldiminato)-
bis(\h^4^-1,5-cyclooctadiene)dirhodium(I)
dichloromethane solvate
;
_chemical_formula_moiety     'C38 H42 N2 O2 Rh2, C H2 Cl2'
_chemical_formula_sum     'C39 H44 Cl2 N2 O2 Rh2'
_chemical_formula_iupac     '[Rh2 (C22 H18 N2 O2) (C8 H12)2] , C H2 Cl2'
_chemical_formula_weight     849.48
_symmetry_cell_setting     monoclinic
_symmetry_space_group_name_H-M     'P 21/c'
_symmetry_space_group_name_Hall     '-P 2ybc'
loop_
    _symmetry_equiv_pos_as_xyz
    'x, y, z'
    '-x, y+1/2, -z+1/2'
    '-x, -y, -z'
    'x, -y-1/2, z-1/2'
_cell_length_a     16.0829(4)
_cell_length_b     18.8607(4)
_cell_length_c     11.2352(2)
_cell_angle_alpha     90
_cell_angle_beta     99.0810(10)
_cell_angle_gamma     90
_cell_volume     3365.31(13)
_cell_formula_units_Z     4
_cell_measurement_reflns_used     9881
_cell_measurement_theta_min     2.546
_cell_measurement_theta_max     30.999
_cell_measurement_temperature     90.0(5)
_cell_measurement_pressure     101.3
_exptl_crystal_description     lath
_exptl_crystal_colour     yellow
_exptl_crystal_size_max     0.30
_exptl_crystal_size_mid     0.12
_exptl_crystal_size_min     0.12
_exptl_crystal_density_diffrn     1.677
_exptl_crystal_density_method     'not measured'
_exptl_crystal_F_000     1728
_exptl_absorpt_coefficient_mu     1.179
_exptl_absorpt_correction_type     multi-scan
_exptl_absorpt_process_details     '(HKL SCALEPACK; Otwinowski & Minor 1997)'
_exptl_absorpt_correction_T_min     0.6312
_exptl_absorpt_correction_T_max     0.9116
_diffrn_ambient_temperature     90.0(5)
_diffrn_radiation_type     MoK\a
_diffrn_radiation_wavelength     0.71073
_diffrn_radiation_source     'Enraf Nonius FR590'
_diffrn_radiation_monochromator     'horizonally mounted graphite crystal'
_diffrn_measurement_device_type     'Nonius KappaCCD'
_diffrn_measurement_device     '95mm CCD camera on \k-goniostat'
_diffrn_measurement_method     'CCD rotation images, thick slices'
_diffrn_detector_area_resol_mean     9
_diffrn_reflns_number     17250
_diffrn_reflns_av_R_equivalents     0.0249
_diffrn_reflns_theta_min     2.63
_diffrn_reflns_theta_max     30.83
_diffrn_reflns_theta_full     25
_diffrn_measured_fraction_theta_max     0.977
_diffrn_measured_fraction_theta_full     0.999
_diffrn_reflns_limit_h_min     -23
_diffrn_reflns_limit_h_max     23
_diffrn_reflns_limit_k_min     -27
_diffrn_reflns_limit_k_max     20
_diffrn_reflns_limit_l_min     -15
_diffrn_reflns_limit_l_max     15
_refine_special_details
;
Refinement of <i>F</i>^2^ against ALL reflections. The weighted <i>R</i>-factor
<i>wR</i> and goodness of fit <i>S</i> are based on <i>F</i>^2^, conventional
<i>R</i>-factors <i>R</i> are based on <i>F</i>, with <i>F</i> set to zero for
negative <i>F</i>^2^. The threshold expression of <i>F</i>^2^ >
\s(<i>F</i>^2^) is used only for calculating <i>R</i>-factors(gt) <i>etc</i>.
and is not relevant to the choice of reflections for refinement.
<i>R</i>-factors based on <i>F</i>^2^ are statistically about twice as large
as those based on <i>F</i>, and <i>R</i>-factors based on ALL data will be
even larger.
;
_reflns_number_total     10328
_reflns_number_gt     8682
_reflns_threshold_expression     I>2\s(I)
_refine_ls_structure_factor_coef     Fsqd
_refine_ls_matrix_type     full
_refine_ls_R_factor_gt     0.0319
_refine_ls_wR_factor_ref     0.0765
_refine_ls_goodness_of_fit_ref     1.016
_refine_ls_restrained_S_all     1.016
_refine_ls_number_reflns     10328
_refine_ls_number_parameters     425
_refine_ls_number_restraints     0
_refine_ls_number_constraints     0
_refine_ls_hydrogen_treatment     constr
_refine_ls_weighting_scheme     calc
_refine_ls_weighting_details
       'calc w = 1/[\s^2^(Fo^2^)+(0.0322P)^2^+4.6131P] where P=(Fo^2^+2Fc^2^)/3'
_atom_sites_solution_hydrogens     geom
_atom_sites_solution_primary     direct
_atom_sites_solution_secondary     difmap
_refine_ls_shift/su_max     0.003
_refine_diff_density_max     0.929
_refine_diff_density_min     -0.961
_refine_ls_extinction_method     'SHELXL97 (Sheldrick, 2008)'
_refine_ls_extinction_coef     0.00049(10)
_refine_ls_extinction_expression
                                    Fc^*^=kFc[1+0.001xFc^2^\l^3^/sin(2\q)]^-1/4^
loop_
    _atom_type_symbol
    _atom_type_description
    _atom_type_scat_dispersion_real
    _atom_type_scat_dispersion_imag
    _atom_type_scat_source
    C C 0.0033 0.0016 'International Tables Vol C Tables 4.2.6.8 and 6.1.1.4'
    H H 0 0 'International Tables Vol C Tables 4.2.6.8 and 6.1.1.4'
    Cl Cl 0.1484 0.1585 'International Tables Vol C Tables 4.2.6.8 and 6.1.1.4'
    N N 0.0061 0.0033 'International Tables Vol C Tables 4.2.6.8 and 6.1.1.4'
    O O 0.0106 0.006 'International Tables Vol C Tables 4.2.6.8 and 6.1.1.4'
    Rh Rh -1.1178 0.9187 'International Tables Vol C Tables 4.2.6.8 and 6.1.1.4'
_computing_data_collection     'COLLECT (Nonius, 2000)'
_computing_cell_refinement     'HKL SCALEPACK (Otwinowski & Minor, 1997)'
_computing_data_reduction
                            'HKL DENZO and SCALEPACK (Otwinowski & Minor, 1997)'
_computing_structure_solution     'SHELXS97 (Sheldrick, 2008)'
_computing_structure_refinement     'SHELXL97 (Sheldrick, 2008)'
_computing_molecular_graphics     'ORTEP-3 for Windows (Farrugia, 1997)'
_computing_publication_material
;
WinGX (Farrugia, 1999) and GAUSSIAN09 (Frisch <i>et al.</i>,
2009)
;
loop_
    _atom_site_type_symbol
    _atom_site_label
    _atom_site_fract_x
    _atom_site_fract_y
    _atom_site_fract_z
    _atom_site_U_iso_or_equiv
    _atom_site_adp_type
    _atom_site_calc_flag
    _atom_site_refinement_flags
    _atom_site_occupancy
    _atom_site_disorder_assembly
    _atom_site_disorder_group
    C C1 0.32235(14) 0.67047(12) 0.42132(19) 0.0144(4) Uani d . 1 . .
    H H1 0.316 0.6493 0.4961 0.017 Uiso calc R 1 . .
    C C2 0.40469(14) 0.68544(12) 0.40159(19) 0.0144(4) Uani d . 1 . .
    H H2 0.4504 0.6714 0.4611 0.017 Uiso calc R 1 . .
    C C3 0.42401(15) 0.72324(13) 0.2890(2) 0.0180(4) Uani d . 1 . .
    H H3A 0.4744 0.7535 0.3111 0.022 Uiso calc R 1 . .
    H H3B 0.3761 0.7545 0.2573 0.022 Uiso calc R 1 . .
    C C4 0.43978(15) 0.67113(13) 0.1897(2) 0.0183(4) Uani d . 1 . .
    H H4A 0.4226 0.6936 0.11 0.022 Uiso calc R 1 . .
    H H4B 0.5008 0.6608 0.1986 0.022 Uiso calc R 1 . .
    C C5 0.39205(15) 0.60237(12) 0.19427(18) 0.0147(4) Uani d . 1 . .
    H H5 0.4224 0.5594 0.1911 0.018 Uiso calc R 1 . .
    C C6 0.30668(15) 0.59744(12) 0.20276(18) 0.0150(4) Uani d . 1 . .
    H H6 0.2832 0.5516 0.2085 0.018 Uiso calc R 1 . .
    C C7 0.24899(15) 0.66143(13) 0.2033(2) 0.0181(4) Uani d . 1 . .
    H H7A 0.1921 0.6492 0.1608 0.022 Uiso calc R 1 . .
    H H7B 0.2709 0.701 0.1594 0.022 Uiso calc R 1 . .
    C C8 0.24272(14) 0.68541(13) 0.3328(2) 0.0179(4) Uani d . 1 . .
    H H8A 0.2309 0.7369 0.3325 0.022 Uiso calc R 1 . .
    H H8B 0.1948 0.6607 0.3602 0.022 Uiso calc R 1 . .
    C C9 -0.03645(14) 0.67669(13) 0.53838(19) 0.0156(4) Uani d . 1 . .
    H H9 -0.04 0.6301 0.5695 0.019 Uiso calc R 1 . .
    C C10 0.04403(14) 0.70502(12) 0.53404(19) 0.0148(4) Uani d . 1 . .
    H H10 0.0915 0.6772 0.5666 0.018 Uiso calc R 1 . .
    C C11 0.06048(15) 0.77664(13) 0.4812(2) 0.0169(4) Uani d . 1 . .
    H H11A 0.1204 0.7795 0.471 0.02 Uiso calc R 1 . .
    H H11B 0.0499 0.8143 0.5383 0.02 Uiso calc R 1 . .
    C C12 0.00494(15) 0.79022(13) 0.3585(2) 0.0192(4) Uani d . 1 . .
    H H12A -0.0482 0.8132 0.3718 0.023 Uiso calc R 1 . .
    H H12B 0.0345 0.823 0.3105 0.023 Uiso calc R 1 . .
    C C13 -0.01528(15) 0.72200(13) 0.28883(19) 0.0169(4) Uani d . 1 . .
    H H13 0.0242 0.7059 0.2402 0.02 Uiso calc R 1 . .
    C C14 -0.08689(14) 0.68111(13) 0.2903(2) 0.0168(4) Uani d . 1 . .
    H H14 -0.0936 0.6403 0.2402 0.02 Uiso calc R 1 . .
    C C15 -0.15524(15) 0.69641(14) 0.3656(2) 0.0206(5) Uani d . 1 . .
    H H15A -0.1913 0.6539 0.3666 0.025 Uiso calc R 1 . .
    H H15B -0.191 0.7357 0.3283 0.025 Uiso calc R 1 . .
    C C16 -0.11809(15) 0.71664(14) 0.4959(2) 0.0198(5) Uani d . 1 . .
    H H16A -0.1071 0.7683 0.5004 0.024 Uiso calc R 1 . .
    H H16B -0.1594 0.7055 0.5498 0.024 Uiso calc R 1 . .
    C C17 0.40803(14) 0.58867(13) 0.65856(19) 0.0156(4) Uani d . 1 . .
    H H17A 0.4215 0.6372 0.6339 0.019 Uiso calc R 1 . .
    H H17B 0.4547 0.5725 0.7207 0.019 Uiso calc R 1 . .
    C C18 0.32686(14) 0.59036(12) 0.71220(18) 0.0128(4) Uani d . 1 . .
    C C19 0.32798(14) 0.61215(12) 0.83111(19) 0.0149(4) Uani d . 1 . .
    H H19 0.3792 0.6278 0.8777 0.018 Uiso calc R 1 . .
    C C20 0.25437(15) 0.61109(13) 0.88182(19) 0.0175(4) Uani d . 1 . .
    H H20 0.2555 0.6261 0.9628 0.021 Uiso calc R 1 . .
    C C21 0.17942(14) 0.58825(12) 0.81466(19) 0.0158(4) Uani d . 1 . .
    H H21 0.1298 0.5863 0.8506 0.019 Uiso calc R 1 . .
    C C22 0.17638(14) 0.56802(12) 0.69440(19) 0.0133(4) Uani d . 1 . .
    C C23 0.25022(14) 0.56963(12) 0.64469(19) 0.0136(4) Uani d . 1 . .
    H H23 0.2485 0.5563 0.5628 0.016 Uiso calc R 1 . .
    C C24 0.09392(14) 0.54057(13) 0.62580(19) 0.0157(4) Uani d . 1 . .
    H H24A 0.0882 0.4898 0.6456 0.019 Uiso calc R 1 . .
    H H24B 0.047 0.5664 0.6537 0.019 Uiso calc R 1 . .
    C C25 0.40126(14) 0.47439(13) 0.5820(2) 0.0157(4) Uani d . 1 . .
    H H25 0.4112 0.4648 0.6661 0.019 Uiso calc R 1 . .
    C C26 0.38851(14) 0.41316(12) 0.5056(2) 0.0154(4) Uani d . 1 . .
    C C27 0.38728(13) 0.41557(12) 0.3777(2) 0.0144(4) Uani d . 1 . .
    C C28 0.38042(15) 0.34953(13) 0.3159(2) 0.0181(4) Uani d . 1 . .
    H H28 0.3838 0.3488 0.2323 0.022 Uiso calc R 1 . .
    C C29 0.36906(15) 0.28658(13) 0.3732(2) 0.0206(5) Uani d . 1 . .
    H H29 0.3636 0.2437 0.3283 0.025 Uiso calc R 1 . .
    C C30 0.36537(16) 0.28506(13) 0.4979(2) 0.0221(5) Uani d . 1 . .
    H H30 0.3554 0.2419 0.537 0.027 Uiso calc R 1 . .
    C C31 0.37645(15) 0.34719(13) 0.5613(2) 0.0193(4) Uani d . 1 . .
    H H31 0.3761 0.3462 0.6457 0.023 Uiso calc R 1 . .
    C C32 0.12119(14) 0.49715(12) 0.4418(2) 0.0157(4) Uani d . 1 . .
    H H32 0.148 0.4618 0.4947 0.019 Uiso calc R 1 . .
    C C33 0.12575(14) 0.48665(12) 0.3159(2) 0.0157(4) Uani d . 1 . .
    C C34 0.17486(15) 0.42879(13) 0.2857(2) 0.0193(4) Uani d . 1 . .
    H H34 0.204 0.4004 0.3487 0.023 Uiso calc R 1 . .
    C C35 0.18162(16) 0.41255(13) 0.1683(2) 0.0215(5) Uani d . 1 . .
    H H35 0.215 0.3736 0.1504 0.026 Uiso calc R 1 . .
    C C36 0.13822(16) 0.45477(14) 0.0750(2) 0.0219(5) Uani d . 1 . .
    H H36 0.1419 0.4438 -0.0065 0.026 Uiso calc R 1 . .
    C C37 0.09040(15) 0.51187(13) 0.1008(2) 0.0191(4) Uani d . 1 . .
    H H37 0.0624 0.54 0.0366 0.023 Uiso calc R 1 . .
    C C38 0.08211(14) 0.52949(13) 0.22172(19) 0.0161(4) Uani d . 1 . .
    N N1 0.40120(11) 0.54087(10) 0.55282(16) 0.0130(3) Uani d . 1 . .
    N N2 0.08572(12) 0.54799(11) 0.49311(16) 0.0144(3) Uani d . 1 . .
    O O1 0.39194(10) 0.47352(9) 0.31685(13) 0.0155(3) Uani d . 1 . .
    O O2 0.03491(11) 0.58322(9) 0.23851(14) 0.0174(3) Uani d . 1 . .
    Rh Rh1 0.379269(10) 0.575178(9) 0.374373(14) 0.01104(5) Uani d . 1 . .
    Rh Rh2 0.017893(10) 0.629409(9) 0.395686(14) 0.01219(5) Uani d . 1 . .
    C C39 0.35225(17) 0.44841(14) -0.0064(2) 0.0236(5) Uani d . 1 . .
    H H39A 0.3258 0.4464 0.0673 0.028 Uiso calc R 1 . .
    H H39B 0.3566 0.4988 -0.0291 0.028 Uiso calc R 1 . .
    Cl Cl1 0.28848(5) 0.40257(4) -0.12430(7) 0.03484(16) Uani d . 1 . .
    Cl Cl2 0.45414(4) 0.41086(4) 0.02361(6) 0.03307(16) Uani d . 1 . .
loop_
    _atom_site_aniso_label
    _atom_site_aniso_U_11
    _atom_site_aniso_U_22
    _atom_site_aniso_U_33
    _atom_site_aniso_U_12
    _atom_site_aniso_U_13
    _atom_site_aniso_U_23
    C1 0.0170(10) 0.0127(10) 0.0140(9) 0.0003(8) 0.0040(8) -0.0027(8)
    C2 0.0174(10) 0.0132(10) 0.0127(9) 0.0001(8) 0.0029(8) -0.0017(8)
    C3 0.0198(11) 0.0155(10) 0.0195(11) -0.0041(9) 0.0057(8) -0.0009(8)
    C4 0.0216(11) 0.0188(11) 0.0159(10) -0.0029(9) 0.0076(8) -0.0007(8)
    C5 0.0202(11) 0.0146(10) 0.0091(9) 0.0011(8) 0.0018(8) -0.0006(8)
    C6 0.0200(11) 0.0153(10) 0.0089(9) 0.0004(8) -0.0009(8) 0.0009(8)
    C7 0.0166(10) 0.0201(11) 0.0167(10) 0.0016(9) 0.0004(8) 0.0018(9)
    C8 0.0162(10) 0.0188(11) 0.0192(10) 0.0017(9) 0.0040(8) -0.0001(9)
    C9 0.0167(10) 0.0175(11) 0.0127(9) -0.0003(8) 0.0030(8) -0.0005(8)
    C10 0.0160(10) 0.0174(10) 0.0108(9) 0.0000(8) 0.0015(7) -0.0008(8)
    C11 0.0172(10) 0.0185(11) 0.0149(10) -0.0033(9) 0.0016(8) -0.0008(8)
    C12 0.0220(11) 0.0175(11) 0.0175(10) -0.0022(9) 0.0015(9) 0.0006(9)
    C13 0.0185(10) 0.0190(11) 0.0122(9) 0.0023(9) -0.0007(8) 0.0031(8)
    C14 0.0162(10) 0.0187(11) 0.0136(10) 0.0009(8) -0.0033(8) -0.0002(8)
    C15 0.0147(10) 0.0236(12) 0.0223(11) 0.0009(9) -0.0009(8) 0.0004(9)
    C16 0.0154(10) 0.0247(12) 0.0199(11) 0.0007(9) 0.0042(8) -0.0008(9)
    C17 0.0139(10) 0.0221(11) 0.0105(9) -0.0023(8) 0.0013(7) -0.0032(8)
    C18 0.0133(9) 0.0148(10) 0.0108(9) -0.0005(8) 0.0031(7) 0.0011(7)
    C19 0.0162(10) 0.0174(10) 0.0105(9) 0.0012(8) -0.0003(8) -0.0005(8)
    C20 0.0229(11) 0.0203(11) 0.0092(9) 0.0040(9) 0.0023(8) -0.0007(8)
    C21 0.0161(10) 0.0197(11) 0.0121(9) 0.0040(8) 0.0034(8) 0.0026(8)
    C22 0.0130(9) 0.0147(10) 0.0122(9) 0.0015(8) 0.0020(7) 0.0027(7)
    C23 0.0143(10) 0.0158(10) 0.0110(9) -0.0008(8) 0.0026(7) 0.0007(8)
    C24 0.0130(10) 0.0214(11) 0.0128(9) -0.0018(8) 0.0021(7) 0.0032(8)
    C25 0.0125(10) 0.0196(11) 0.0150(10) 0.0003(8) 0.0021(8) 0.0011(8)
    C26 0.0128(10) 0.0153(10) 0.0179(10) 0.0017(8) 0.0017(8) 0.0021(8)
    C27 0.0104(9) 0.0143(10) 0.0185(10) 0.0007(8) 0.0026(8) 0.0005(8)
    C28 0.0169(11) 0.0162(11) 0.0218(11) 0.0006(8) 0.0048(8) -0.0021(9)
    C29 0.0180(11) 0.0148(11) 0.0289(12) 0.0002(9) 0.0041(9) -0.0018(9)
    C30 0.0222(12) 0.0162(11) 0.0288(12) -0.0007(9) 0.0066(10) 0.0050(9)
    C31 0.0183(11) 0.0184(11) 0.0215(11) 0.0012(9) 0.0040(9) 0.0050(9)
    C32 0.0122(9) 0.0180(11) 0.0157(10) -0.0035(8) -0.0013(8) 0.0001(8)
    C33 0.0124(9) 0.0175(10) 0.0173(10) -0.0041(8) 0.0026(8) -0.0021(8)
    C34 0.0144(10) 0.0184(11) 0.0247(11) -0.0029(9) 0.0018(9) -0.0014(9)
    C35 0.0181(11) 0.0199(12) 0.0274(12) -0.0034(9) 0.0061(9) -0.0089(9)
    C36 0.0210(12) 0.0261(13) 0.0195(11) -0.0054(10) 0.0057(9) -0.0082(9)
    C37 0.0180(11) 0.0229(12) 0.0163(10) -0.0043(9) 0.0023(8) -0.0034(9)
    C38 0.0129(10) 0.0199(11) 0.0154(10) -0.0041(8) 0.0015(8) -0.0030(8)
    N1 0.0102(8) 0.0178(9) 0.0108(8) -0.0006(7) 0.0018(6) -0.0019(7)
    N2 0.0120(8) 0.0183(9) 0.0125(8) -0.0030(7) 0.0007(6) 0.0013(7)
    O1 0.0190(8) 0.0139(7) 0.0141(7) 0.0012(6) 0.0042(6) -0.0003(6)
    O2 0.0192(8) 0.0197(8) 0.0130(7) 0.0020(6) 0.0017(6) -0.0014(6)
    Rh1 0.01149(8) 0.01228(8) 0.00945(8) -0.00042(6) 0.00196(5) -0.00103(6)
    Rh2 0.01157(8) 0.01501(8) 0.00967(8) -0.00147(6) 0.00068(6) -0.00002(6)
    C39 0.0268(13) 0.0208(12) 0.0216(11) 0.0053(10) -0.0014(9) -0.0037(9)
    Cl1 0.0298(3) 0.0381(4) 0.0335(3) 0.0075(3) -0.0045(3) -0.0158(3)
    Cl2 0.0229(3) 0.0498(4) 0.0269(3) 0.0069(3) 0.0051(2) -0.0056(3)
_geom_special_details
;
All e.s.d.'s (except the e.s.d. in the dihedral angle between two l.s. planes)
are estimated using the full covariance matrix. The cell e.s.d.'s are taken
into account individually in the estimation of e.s.d.'s in distances, angles
and torsion angles; correlations between e.s.d.'s in cell parameters are only
used when they are defined by crystal symmetry. An approximate (isotropic)
treatment of cell e.s.d.'s is used for estimating e.s.d.'s involving l.s.
planes.
;
loop_
    _geom_bond_atom_site_label_1
    _geom_bond_atom_site_label_2
    _geom_bond_site_symmetry_2
    _geom_bond_distance
    _geom_bond_publ_flag
    C1 C2 . 1.405(3) ?
    C1 C8 . 1.519(3) ?
    C1 Rh1 . 2.121(2) ?
    C1 H1 . 0.95 ?
    C2 C3 . 1.526(3) ?
    C2 Rh1 . 2.132(2) ?
    C2 H2 . 0.95 ?
    C3 C4 . 1.538(3) ?
    C3 H3A . 0.99 ?
    C3 H3B . 0.99 ?
    C4 C5 . 1.512(3) ?
    C4 H4A . 0.99 ?
    C4 H4B . 0.99 ?
    C5 C6 . 1.394(3) ?
    C5 Rh1 . 2.129(2) ?
    C5 H5 . 0.95 ?
    C6 C7 . 1.523(3) ?
    C6 Rh1 . 2.132(2) ?
    C6 H6 . 0.95 ?
    C7 C8 . 1.541(3) ?
    C7 H7A . 0.99 ?
    C7 H7B . 0.99 ?
    C8 H8A . 0.99 ?
    C8 H8B . 0.99 ?
    C9 C10 . 1.408(3) ?
    C9 C16 . 1.524(3) ?
    C9 Rh2 . 2.138(2) ?
    C9 H9 . 0.95 ?
    C10 C11 . 1.516(3) ?
    C10 Rh2 . 2.102(2) ?
    C10 H10 . 0.95 ?
    C11 C12 . 1.540(3) ?
    C11 H11A . 0.99 ?
    C11 H11B . 0.99 ?
    C12 C13 . 1.515(3) ?
    C12 H12A . 0.99 ?
    C12 H12B . 0.99 ?
    C13 C14 . 1.388(3) ?
    C13 Rh2 . 2.139(2) ?
    C13 H13 . 0.95 ?
    C14 C15 . 1.517(3) ?
    C14 Rh2 . 2.136(2) ?
    C14 H14 . 0.95 ?
    C15 C16 . 1.540(3) ?
    C15 H15A . 0.99 ?
    C15 H15B . 0.99 ?
    C16 H16A . 0.99 ?
    C16 H16B . 0.99 ?
    C17 N1 . 1.482(3) ?
    C17 C18 . 1.522(3) ?
    C17 H17A . 0.99 ?
    C17 H17B . 0.99 ?
    C18 C19 . 1.395(3) ?
    C18 C23 . 1.397(3) ?
    C19 C20 . 1.393(3) ?
    C19 H19 . 0.95 ?
    C20 C21 . 1.386(3) ?
    C20 H20 . 0.95 ?
    C21 C22 . 1.397(3) ?
    C21 H21 . 0.95 ?
    C22 C23 . 1.390(3) ?
    C22 C24 . 1.516(3) ?
    C23 H23 . 0.95 ?
    C24 N2 . 1.482(3) ?
    C24 H24A . 0.99 ?
    C24 H24B . 0.99 ?
    C25 N1 . 1.296(3) ?
    C25 C26 . 1.434(3) ?
    C25 H25 . 0.95 ?
    C26 C31 . 1.420(3) ?
    C26 C27 . 1.434(3) ?
    C27 O1 . 1.298(3) ?
    C27 C28 . 1.422(3) ?
    C28 C29 . 1.376(3) ?
    C28 H28 . 0.95 ?
    C29 C30 . 1.413(3) ?
    C29 H29 . 0.95 ?
    C30 C31 . 1.368(3) ?
    C30 H30 . 0.95 ?
    C31 H31 . 0.95 ?
    C32 N2 . 1.297(3) ?
    C32 C33 . 1.442(3) ?
    C32 H32 . 0.95 ?
    C33 C34 . 1.419(3) ?
    C33 C38 . 1.425(3) ?
    C34 C35 . 1.375(3) ?
    C34 H34 . 0.95 ?
    C35 C36 . 1.411(4) ?
    C35 H35 . 0.95 ?
    C36 C37 . 1.380(4) ?
    C36 H36 . 0.95 ?
    C37 C38 . 1.425(3) ?
    C37 H37 . 0.95 ?
    C38 O2 . 1.298(3) ?
    N1 Rh1 . 2.0831(18) ?
    N2 Rh2 . 2.0903(19) ?
    O1 Rh1 . 2.0437(16) ?
    O2 Rh2 . 2.0260(16) ?
    C39 Cl1 . 1.768(3) ?
    C39 Cl2 . 1.768(3) ?
    C39 H39A . 0.99 ?
    C39 H39B . 0.99 ?
loop_
    _geom_angle_atom_site_label_1
    _geom_angle_atom_site_label_2
    _geom_angle_atom_site_label_3
    _geom_angle_site_symmetry_1
    _geom_angle_site_symmetry_3
    _geom_angle
    _geom_angle_publ_flag
    C2 C1 C8 . . 125.3(2) ?
    C2 C1 Rh1 . . 71.13(12) ?
    C8 C1 Rh1 . . 110.28(14) ?
    C2 C1 H1 . . 117.4 ?
    C8 C1 H1 . . 117.4 ?
    Rh1 C1 H1 . . 88.6 ?
    C1 C2 C3 . . 123.0(2) ?
    C1 C2 Rh1 . . 70.28(13) ?
    C3 C2 Rh1 . . 113.35(14) ?
    C1 C2 H2 . . 118.5 ?
    C3 C2 H2 . . 118.5 ?
    Rh1 C2 H2 . . 86.5 ?
    C2 C3 C4 . . 112.42(19) ?
    C2 C3 H3A . . 109.1 ?
    C4 C3 H3A . . 109.1 ?
    C2 C3 H3B . . 109.1 ?
    C4 C3 H3B . . 109.1 ?
    H3A C3 H3B . . 107.9 ?
    C5 C4 C3 . . 112.38(18) ?
    C5 C4 H4A . . 109.1 ?
    C3 C4 H4A . . 109.1 ?
    C5 C4 H4B . . 109.1 ?
    C3 C4 H4B . . 109.1 ?
    H4A C4 H4B . . 107.9 ?
    C6 C5 C4 . . 124.8(2) ?
    C6 C5 Rh1 . . 71.03(12) ?
    C4 C5 Rh1 . . 111.38(14) ?
    C6 C5 H5 . . 117.6 ?
    C4 C5 H5 . . 117.6 ?
    Rh1 C5 H5 . . 87.6 ?
    C5 C6 C7 . . 123.7(2) ?
    C5 C6 Rh1 . . 70.76(12) ?
    C7 C6 Rh1 . . 113.52(14) ?
    C5 C6 H6 . . 118.2 ?
    C7 C6 H6 . . 118.2 ?
    Rh1 C6 H6 . . 85.8 ?
    C6 C7 C8 . . 111.54(18) ?
    C6 C7 H7A . . 109.3 ?
    C8 C7 H7A . . 109.3 ?
    C6 C7 H7B . . 109.3 ?
    C8 C7 H7B . . 109.3 ?
    H7A C7 H7B . . 108 ?
    C1 C8 C7 . . 112.93(18) ?
    C1 C8 H8A . . 109 ?
    C7 C8 H8A . . 109 ?
    C1 C8 H8B . . 109 ?
    C7 C8 H8B . . 109 ?
    H8A C8 H8B . . 107.8 ?
    C10 C9 C16 . . 123.6(2) ?
    C10 C9 Rh2 . . 69.24(12) ?
    C16 C9 Rh2 . . 113.92(15) ?
    C10 C9 H9 . . 118.2 ?
    C16 C9 H9 . . 118.2 ?
    Rh2 C9 H9 . . 86.9 ?
    C9 C10 C11 . . 124.7(2) ?
    C9 C10 Rh2 . . 71.98(13) ?
    C11 C10 Rh2 . . 109.97(14) ?
    C9 C10 H10 . . 117.6 ?
    C11 C10 H10 . . 117.6 ?
    Rh2 C10 H10 . . 88 ?
    C10 C11 C12 . . 112.72(19) ?
    C10 C11 H11A . . 109 ?
    C12 C11 H11A . . 109 ?
    C10 C11 H11B . . 109 ?
    C12 C11 H11B . . 109 ?
    H11A C11 H11B . . 107.8 ?
    C13 C12 C11 . . 111.59(19) ?
    C13 C12 H12A . . 109.3 ?
    C11 C12 H12A . . 109.3 ?
    C13 C12 H12B . . 109.3 ?
    C11 C12 H12B . . 109.3 ?
    H12A C12 H12B . . 108 ?
    C14 C13 C12 . . 125.2(2) ?
    C14 C13 Rh2 . . 70.94(13) ?
    C12 C13 Rh2 . . 112.91(15) ?
    C14 C13 H13 . . 117.4 ?
    C12 C13 H13 . . 117.4 ?
    Rh2 C13 H13 . . 86.1 ?
    C13 C14 C15 . . 125.2(2) ?
    C13 C14 Rh2 . . 71.15(13) ?
    C15 C14 Rh2 . . 110.83(15) ?
    C13 C14 H14 . . 117.4 ?
    C15 C14 H14 . . 117.4 ?
    Rh2 C14 H14 . . 88 ?
    C14 C15 C16 . . 111.77(19) ?
    C14 C15 H15A . . 109.3 ?
    C16 C15 H15A . . 109.3 ?
    C14 C15 H15B . . 109.3 ?
    C16 C15 H15B . . 109.3 ?
    H15A C15 H15B . . 107.9 ?
    C9 C16 C15 . . 111.17(19) ?
    C9 C16 H16A . . 109.4 ?
    C15 C16 H16A . . 109.4 ?
    C9 C16 H16B . . 109.4 ?
    C15 C16 H16B . . 109.4 ?
    H16A C16 H16B . . 108 ?
    N1 C17 C18 . . 111.75(18) ?
    N1 C17 H17A . . 109.3 ?
    C18 C17 H17A . . 109.3 ?
    N1 C17 H17B . . 109.3 ?
    C18 C17 H17B . . 109.3 ?
    H17A C17 H17B . . 107.9 ?
    C19 C18 C23 . . 118.6(2) ?
    C19 C18 C17 . . 120.20(19) ?
    C23 C18 C17 . . 121.16(18) ?
    C20 C19 C18 . . 120.3(2) ?
    C20 C19 H19 . . 119.9 ?
    C18 C19 H19 . . 119.9 ?
    C21 C20 C19 . . 120.3(2) ?
    C21 C20 H20 . . 119.9 ?
    C19 C20 H20 . . 119.9 ?
    C20 C21 C22 . . 120.4(2) ?
    C20 C21 H21 . . 119.8 ?
    C22 C21 H21 . . 119.8 ?
    C23 C22 C21 . . 118.7(2) ?
    C23 C22 C24 . . 122.51(19) ?
    C21 C22 C24 . . 118.62(19) ?
    C22 C23 C18 . . 121.6(2) ?
    C22 C23 H23 . . 119.2 ?
    C18 C23 H23 . . 119.2 ?
    N2 C24 C22 . . 114.26(17) ?
    N2 C24 H24A . . 108.7 ?
    C22 C24 H24A . . 108.7 ?
    N2 C24 H24B . . 108.7 ?
    C22 C24 H24B . . 108.7 ?
    H24A C24 H24B . . 107.6 ?
    N1 C25 C26 . . 129.3(2) ?
    N1 C25 H25 . . 115.4 ?
    C26 C25 H25 . . 115.4 ?
    C31 C26 C27 . . 119.2(2) ?
    C31 C26 C25 . . 117.3(2) ?
    C27 C26 C25 . . 123.5(2) ?
    O1 C27 C28 . . 119.1(2) ?
    O1 C27 C26 . . 124.2(2) ?
    C28 C27 C26 . . 116.7(2) ?
    C29 C28 C27 . . 122.2(2) ?
    C29 C28 H28 . . 118.9 ?
    C27 C28 H28 . . 118.9 ?
    C28 C29 C30 . . 120.7(2) ?
    C28 C29 H29 . . 119.6 ?
    C30 C29 H29 . . 119.6 ?
    C31 C30 C29 . . 118.4(2) ?
    C31 C30 H30 . . 120.8 ?
    C29 C30 H30 . . 120.8 ?
    C30 C31 C26 . . 122.5(2) ?
    C30 C31 H31 . . 118.8 ?
    C26 C31 H31 . . 118.8 ?
    N2 C32 C33 . . 129.2(2) ?
    N2 C32 H32 . . 115.4 ?
    C33 C32 H32 . . 115.4 ?
    C34 C33 C38 . . 119.1(2) ?
    C34 C33 C32 . . 117.2(2) ?
    C38 C33 C32 . . 123.7(2) ?
    C35 C34 C33 . . 122.1(2) ?
    C35 C34 H34 . . 118.9 ?
    C33 C34 H34 . . 118.9 ?
    C34 C35 C36 . . 118.8(2) ?
    C34 C35 H35 . . 120.6 ?
    C36 C35 H35 . . 120.6 ?
    C37 C36 C35 . . 120.7(2) ?
    C37 C36 H36 . . 119.6 ?
    C35 C36 H36 . . 119.6 ?
    C36 C37 C38 . . 121.4(2) ?
    C36 C37 H37 . . 119.3 ?
    C38 C37 H37 . . 119.3 ?
    O2 C38 C33 . . 124.5(2) ?
    O2 C38 C37 . . 117.8(2) ?
    C33 C38 C37 . . 117.8(2) ?
    C25 N1 C17 . . 112.87(18) ?
    C25 N1 Rh1 . . 122.51(15) ?
    C17 N1 Rh1 . . 124.24(15) ?
    C32 N2 C24 . . 113.69(19) ?
    C32 N2 Rh2 . . 122.71(15) ?
    C24 N2 Rh2 . . 123.52(15) ?
    C27 O1 Rh1 . . 127.33(14) ?
    C38 O2 Rh2 . . 128.69(14) ?
    O1 Rh1 N1 . . 90.16(7) ?
    O1 Rh1 C1 . . 160.40(8) ?
    N1 Rh1 C1 . . 92.18(8) ?
    O1 Rh1 C5 . . 84.03(7) ?
    N1 Rh1 C5 . . 164.29(8) ?
    C1 Rh1 C5 . . 98.19(8) ?
    O1 Rh1 C6 . . 88.08(8) ?
    N1 Rh1 C6 . . 156.47(8) ?
    C1 Rh1 C6 . . 82.06(9) ?
    C5 Rh1 C6 . . 38.20(9) ?
    O1 Rh1 C2 . . 159.06(7) ?
    N1 Rh1 C2 . . 99.52(8) ?
    C1 Rh1 C2 . . 38.59(8) ?
    C5 Rh1 C2 . . 81.73(8) ?
    C6 Rh1 C2 . . 90.16(9) ?
    O2 Rh2 N2 . . 90.54(7) ?
    O2 Rh2 C10 . . 153.81(8) ?
    N2 Rh2 C10 . . 94.83(8) ?
    O2 Rh2 C14 . . 85.21(8) ?
    N2 Rh2 C14 . . 157.89(8) ?
    C10 Rh2 C14 . . 98.53(9) ?
    O2 Rh2 C9 . . 163.81(8) ?
    N2 Rh2 C9 . . 98.92(8) ?
    C10 Rh2 C9 . . 38.78(8) ?
    C14 Rh2 C9 . . 81.09(9) ?
    O2 Rh2 C13 . . 85.29(8) ?
    N2 Rh2 C13 . . 163.18(8) ?
    C10 Rh2 C13 . . 82.20(9) ?
    C14 Rh2 C13 . . 37.91(9) ?
    C9 Rh2 C13 . . 89.14(9) ?
    Cl1 C39 Cl2 . . 110.95(14) ?
    Cl1 C39 H39A . . 109.4 ?
    Cl2 C39 H39A . . 109.4 ?
    Cl1 C39 H39B . . 109.4 ?
    Cl2 C39 H39B . . 109.4 ?
    H39A C39 H39B . . 108 ?
loop_
    _geom_torsion_atom_site_label_1
    _geom_torsion_atom_site_label_2
    _geom_torsion_atom_site_label_3
    _geom_torsion_atom_site_label_4
    _geom_torsion_site_symmetry_1
    _geom_torsion_site_symmetry_2
    _geom_torsion_site_symmetry_3
    _geom_torsion_site_symmetry_4
    _geom_torsion
    _geom_torsion_publ_flag
    C8 C1 C2 C3 . . . . 3.7(3) ?
    Rh1 C1 C2 C3 . . . . 105.6(2) ?
    C8 C1 C2 Rh1 . . . . -101.9(2) ?
    C1 C2 C3 C4 . . . . -93.4(3) ?
    Rh1 C2 C3 C4 . . . . -12.5(2) ?
    C2 C3 C4 C5 . . . . 29.4(3) ?
    C3 C4 C5 C6 . . . . 48.7(3) ?
    C3 C4 C5 Rh1 . . . . -32.5(2) ?
    C4 C5 C6 C7 . . . . 2.6(3) ?
    Rh1 C5 C6 C7 . . . . 106.0(2) ?
    C4 C5 C6 Rh1 . . . . -103.3(2) ?
    C5 C6 C7 C8 . . . . -93.9(2) ?
    Rh1 C6 C7 C8 . . . . -12.1(2) ?
    C2 C1 C8 C7 . . . . 46.4(3) ?
    Rh1 C1 C8 C7 . . . . -34.3(2) ?
    C6 C7 C8 C1 . . . . 30.5(3) ?
    C16 C9 C10 C11 . . . . -3.4(3) ?
    Rh2 C9 C10 C11 . . . . 102.2(2) ?
    C16 C9 C10 Rh2 . . . . -105.6(2) ?
    C9 C10 C11 C12 . . . . -45.4(3) ?
    Rh2 C10 C11 C12 . . . . 36.1(2) ?
    C10 C11 C12 C13 . . . . -31.3(3) ?
    C11 C12 C13 C14 . . . . 93.8(3) ?
    C11 C12 C13 Rh2 . . . . 11.6(2) ?
    C12 C13 C14 C15 . . . . -2.4(4) ?
    Rh2 C13 C14 C15 . . . . 102.7(2) ?
    C12 C13 C14 Rh2 . . . . -105.1(2) ?
    C13 C14 C15 C16 . . . . -44.8(3) ?
    Rh2 C14 C15 C16 . . . . 36.3(2) ?
    C10 C9 C16 C15 . . . . 96.1(3) ?
    Rh2 C9 C16 C15 . . . . 15.9(2) ?
    C14 C15 C16 C9 . . . . -34.0(3) ?
    N1 C17 C18 C19 . . . . 158.9(2) ?
    N1 C17 C18 C23 . . . . -20.4(3) ?
    C23 C18 C19 C20 . . . . 1.9(3) ?
    C17 C18 C19 C20 . . . . -177.5(2) ?
    C18 C19 C20 C21 . . . . 0.1(4) ?
    C19 C20 C21 C22 . . . . -1.9(4) ?
    C20 C21 C22 C23 . . . . 1.6(3) ?
    C20 C21 C22 C24 . . . . 177.6(2) ?
    C21 C22 C23 C18 . . . . 0.5(3) ?
    C24 C22 C23 C18 . . . . -175.4(2) ?
    C19 C18 C23 C22 . . . . -2.2(3) ?
    C17 C18 C23 C22 . . . . 177.2(2) ?
    C23 C22 C24 N2 . . . . -27.7(3) ?
    C21 C22 C24 N2 . . . . 156.5(2) ?
    N1 C25 C26 C31 . . . . -168.7(2) ?
    N1 C25 C26 C27 . . . . 11.2(4) ?
    C31 C26 C27 O1 . . . . 175.1(2) ?
    C25 C26 C27 O1 . . . . -4.7(3) ?
    C31 C26 C27 C28 . . . . -4.8(3) ?
    C25 C26 C27 C28 . . . . 175.3(2) ?
    O1 C27 C28 C29 . . . . -175.2(2) ?
    C26 C27 C28 C29 . . . . 4.8(3) ?
    C27 C28 C29 C30 . . . . -1.3(4) ?
    C28 C29 C30 C31 . . . . -2.4(4) ?
    C29 C30 C31 C26 . . . . 2.2(4) ?
    C27 C26 C31 C30 . . . . 1.4(4) ?
    C25 C26 C31 C30 . . . . -178.7(2) ?
    N2 C32 C33 C34 . . . . 175.0(2) ?
    N2 C32 C33 C38 . . . . -6.9(4) ?
    C38 C33 C34 C35 . . . . -0.1(3) ?
    C32 C33 C34 C35 . . . . 178.0(2) ?
    C33 C34 C35 C36 . . . . -0.1(4) ?
    C34 C35 C36 C37 . . . . 0.6(4) ?
    C35 C36 C37 C38 . . . . -1.0(4) ?
    C34 C33 C38 O2 . . . . 179.4(2) ?
    C32 C33 C38 O2 . . . . 1.3(4) ?
    C34 C33 C38 C37 . . . . -0.2(3) ?
    C32 C33 C38 C37 . . . . -178.2(2) ?
    C36 C37 C38 O2 . . . . -178.9(2) ?
    C36 C37 C38 C33 . . . . 0.7(3) ?
    C26 C25 N1 C17 . . . . 174.0(2) ?
    C26 C25 N1 Rh1 . . . . 0.9(3) ?
    C18 C17 N1 C25 . . . . -72.5(2) ?
    C18 C17 N1 Rh1 . . . . 100.54(19) ?
    C33 C32 N2 C24 . . . . 179.8(2) ?
    C33 C32 N2 Rh2 . . . . 3.0(3) ?
    C22 C24 N2 C32 . . . . 83.3(2) ?
    C22 C24 N2 Rh2 . . . . -99.9(2) ?
    C28 C27 O1 Rh1 . . . . 167.14(15) ?
    C26 C27 O1 Rh1 . . . . -12.8(3) ?
    C33 C38 O2 Rh2 . . . . 7.2(3) ?
    C37 C38 O2 Rh2 . . . . -173.22(15) ?
    C27 O1 Rh1 N1 . . . . 18.17(18) ?
    C27 O1 Rh1 C1 . . . . -78.8(3) ?
    C27 O1 Rh1 C5 . . . . -176.45(19) ?
    C27 O1 Rh1 C6 . . . . -138.36(19) ?
    C27 O1 Rh1 C2 . . . . 136.2(2) ?
    C25 N1 Rh1 O1 . . . . -11.91(17) ?
    C17 N1 Rh1 O1 . . . . 175.71(16) ?
    C25 N1 Rh1 C1 . . . . 148.62(18) ?
    C17 N1 Rh1 C1 . . . . -23.75(17) ?
    C25 N1 Rh1 C5 . . . . -79.9(4) ?
    C17 N1 Rh1 C5 . . . . 107.7(3) ?
    C25 N1 Rh1 C6 . . . . 73.6(3) ?
    C17 N1 Rh1 C6 . . . . -98.7(2) ?
    C25 N1 Rh1 C2 . . . . -173.26(17) ?
    C17 N1 Rh1 C2 . . . . 14.36(17) ?
    C2 C1 Rh1 O1 . . . . -160.82(19) ?
    C8 C1 Rh1 O1 . . . . -39.2(3) ?
    C2 C1 Rh1 N1 . . . . 102.58(13) ?
    C8 C1 Rh1 N1 . . . . -135.81(15) ?
    C2 C1 Rh1 C5 . . . . -65.59(14) ?
    C8 C1 Rh1 C5 . . . . 56.03(16) ?
    C2 C1 Rh1 C6 . . . . -100.34(14) ?
    C8 C1 Rh1 C6 . . . . 21.28(15) ?
    C8 C1 Rh1 C2 . . . . 121.6(2) ?
    C6 C5 Rh1 O1 . . . . 94.49(14) ?
    C4 C5 Rh1 O1 . . . . -144.64(17) ?
    C6 C5 Rh1 N1 . . . . 163.3(3) ?
    C4 C5 Rh1 N1 . . . . -75.8(3) ?
    C6 C5 Rh1 C1 . . . . -65.89(14) ?
    C4 C5 Rh1 C1 . . . . 54.98(17) ?
    C4 C5 Rh1 C6 . . . . 120.9(2) ?
    C6 C5 Rh1 C2 . . . . -100.91(14) ?
    C4 C5 Rh1 C2 . . . . 19.96(16) ?
    C5 C6 Rh1 O1 . . . . -82.79(13) ?
    C7 C6 Rh1 O1 . . . . 157.97(17) ?
    C5 C6 Rh1 N1 . . . . -168.77(18) ?
    C7 C6 Rh1 N1 . . . . 72.0(3) ?
    C5 C6 Rh1 C1 . . . . 114.19(14) ?
    C7 C6 Rh1 C1 . . . . -5.05(16) ?
    C7 C6 Rh1 C5 . . . . -119.2(2) ?
    C5 C6 Rh1 C2 . . . . 76.34(14) ?
    C7 C6 Rh1 C2 . . . . -42.90(17) ?
    C1 C2 Rh1 O1 . . . . 162.04(18) ?
    C3 C2 Rh1 O1 . . . . 43.6(3) ?
    C1 C2 Rh1 N1 . . . . -81.46(13) ?
    C3 C2 Rh1 N1 . . . . 160.13(16) ?
    C3 C2 Rh1 C1 . . . . -118.4(2) ?
    C1 C2 Rh1 C5 . . . . 114.39(14) ?
    C3 C2 Rh1 C5 . . . . -4.02(16) ?
    C1 C2 Rh1 C6 . . . . 76.99(13) ?
    C3 C2 Rh1 C6 . . . . -41.41(17) ?
    C38 O2 Rh2 N2 . . . . -8.29(19) ?
    C38 O2 Rh2 C10 . . . . 93.8(2) ?
    C38 O2 Rh2 C14 . . . . -166.6(2) ?
    C38 O2 Rh2 C9 . . . . -134.3(3) ?
    C38 O2 Rh2 C13 . . . . 155.4(2) ?
    C32 N2 Rh2 O2 . . . . 3.22(18) ?
    C24 N2 Rh2 O2 . . . . -173.31(17) ?
    C32 N2 Rh2 C10 . . . . -151.12(18) ?
    C24 N2 Rh2 C10 . . . . 32.36(17) ?
    C32 N2 Rh2 C14 . . . . 81.8(3) ?
    C24 N2 Rh2 C14 . . . . -94.8(3) ?
    C32 N2 Rh2 C9 . . . . 170.02(18) ?
    C24 N2 Rh2 C9 . . . . -6.50(18) ?
    C32 N2 Rh2 C13 . . . . -72.1(3) ?
    C24 N2 Rh2 C13 . . . . 111.3(3) ?
    C9 C10 Rh2 O2 . . . . 160.62(16) ?
    C11 C10 Rh2 O2 . . . . 39.3(3) ?
    C9 C10 Rh2 N2 . . . . -98.24(13) ?
    C11 C10 Rh2 N2 . . . . 140.46(15) ?
    C9 C10 Rh2 C14 . . . . 64.10(14) ?
    C11 C10 Rh2 C14 . . . . -57.21(17) ?
    C11 C10 Rh2 C9 . . . . -121.3(2) ?
    C9 C10 Rh2 C13 . . . . 98.42(14) ?
    C11 C10 Rh2 C13 . . . . -22.88(16) ?
    C13 C14 Rh2 O2 . . . . -88.47(14) ?
    C15 C14 Rh2 O2 . . . . 150.06(17) ?
    C13 C14 Rh2 N2 . . . . -168.04(18) ?
    C15 C14 Rh2 N2 . . . . 70.5(3) ?
    C13 C14 Rh2 C10 . . . . 65.42(14) ?
    C15 C14 Rh2 C10 . . . . -56.05(18) ?
    C13 C14 Rh2 C9 . . . . 100.18(14) ?
    C15 C14 Rh2 C9 . . . . -21.28(17) ?
    C15 C14 Rh2 C13 . . . . -121.5(2) ?
    C10 C9 Rh2 O2 . . . . -148.3(3) ?
    C16 C9 Rh2 O2 . . . . -29.7(4) ?
    C10 C9 Rh2 N2 . . . . 86.60(14) ?
    C16 C9 Rh2 N2 . . . . -154.80(16) ?
    C16 C9 Rh2 C10 . . . . 118.6(2) ?
    C10 C9 Rh2 C14 . . . . -115.78(14) ?
    C16 C9 Rh2 C14 . . . . 2.82(17) ?
    C10 C9 Rh2 C13 . . . . -78.57(14) ?
    C16 C9 Rh2 C13 . . . . 40.03(17) ?
    C14 C13 Rh2 O2 . . . . 88.26(14) ?
    C12 C13 Rh2 O2 . . . . -150.67(17) ?
    C14 C13 Rh2 N2 . . . . 164.4(2) ?
    C12 C13 Rh2 N2 . . . . -74.6(3) ?
    C14 C13 Rh2 C10 . . . . -114.81(14) ?
    C12 C13 Rh2 C10 . . . . 6.26(16) ?
    C12 C13 Rh2 C14 . . . . 121.1(2) ?
    C14 C13 Rh2 C9 . . . . -76.52(14) ?
    C12 C13 Rh2 C9 . . . . 44.55(17) ?
