# Supplementary material for: μ2-m-Xylylenebis(salicylaldiminato)-bis­(η4-1,5-cyclo­octa­diene)dirhodium(I) dichloro­methane solvate
Source: Acta Crystallogr Sect E Struct Rep Online. 2012 Sep 29;68(Pt 10):m1316–7. doi: 10.1107/S1600536812040603 (PMC3470182; doi:10.1107/S1600536812040603)
Supplement: Supplementary file 2 [file e-68-m1316-Isup2.hkl]

#
# h,k,l, Fc-squared, Fo-squared, sigma(Fo-squared) and status flag
#
data_I
_shelx_title ' stacie in P 21/c'
_shelx_refln_list_code          4
_shelx_F_calc_maximum      400.10
_exptl_crystal_F_000      1728.00
_reflns_d_resolution_high  0.6935
 
loop_
 _symmetry_equiv_pos_as_xyz
 'x, y, z'
 '-x, y+1/2, -z+1/2'
 '-x, -y, -z'
 'x, -y-1/2, z-1/2'
 
_cell_length_a    16.0829
_cell_length_b    18.8607
_cell_length_c    11.2352
_cell_angle_alpha  90.000
_cell_angle_beta   99.081
_cell_angle_gamma  90.000
 
_shelx_F_squared_multiplier     1.000
 
loop_
 _refln_index_h
 _refln_index_k
 _refln_index_l
 _refln_F_squared_calc
 _refln_F_squared_meas
 _refln_F_squared_sigma
 _refln_observed_status
   3   0   0   160079.75   167738.91   3747.88 o
   4   0   0    53379.85    57770.01   1079.33 o
   5   0   0   105644.24   114013.97   2085.19 o
   6   0   0      518.18      816.10     25.22 o
   7   0   0     3868.21     4264.60     86.55 o
   8   0   0    43576.12    45093.21    755.62 o
   9   0   0    10066.22    10039.14    220.24 o
  10   0   0    10009.63    10569.32    231.02 o
  11   0   0    12253.51    11873.48    261.77 o
  12   0   0     6114.90     6087.28    153.26 o
  13   0   0    16696.00    16477.82    363.00 o
  14   0   0    12101.07    12293.76    277.89 o
  15   0   0     1347.11     1280.91    100.89 o
  16   0   0     3192.66     2939.04    147.76 o
  17   0   0     8476.57     8673.11    355.22 o
  18   0   0       21.33      -12.61     86.46 o
  19   0   0     4211.59     4029.49    203.64 o
  20   0   0     5046.46     5242.69    259.52 o
  21   0   0      249.79      421.50    117.08 o
  22   0   0     1763.61     1915.05    183.76 o
   2   1   0     3377.90     3665.73     53.48 o
   3   1   0     1399.10     1323.01     31.55 o
   4   1   0     4206.58     4498.19     64.98 o
   5   1   0    24344.80    26279.47    330.23 o
   6   1   0    16126.23    15290.46    214.85 o
   7   1   0      771.67      946.30     22.51 o
   8   1   0     7640.88     7563.45    113.17 o
   9   1   0     2069.55     1745.60     44.21 o
  10   1   0     9702.04     9810.90    155.69 o
  11   1   0     1115.15     1122.88     31.19 o
  12   1   0      430.86      520.62     25.53 o
  13   1   0    11308.44    11201.44    182.24 o
  14   1   0     2105.52     1980.09     65.77 o
  15   1   0       49.31       41.07     41.96 o
  16   1   0     3146.23     3151.68    151.37 o
  17   1   0     4647.88     4754.89    157.38 o
  18   1   0       55.33      170.57     52.78 o
  19   1   0     2452.96     2405.26    151.35 o
  20   1   0      339.52      438.96     72.05 o
  21   1   0      645.28      783.69     92.34 o
  22   1   0     1247.33     1527.58    117.70 o
   2   2   0     4088.82     4129.30     52.92 o
   3   2   0     1303.68     1560.69     23.32 o
   4   2   0    47641.23    49109.26    532.34 o
   5   2   0        3.28       38.60      7.64 o
   6   2   0     5350.12     5863.00     85.83 o
   7   2   0      881.07      954.74     22.33 o
   8   2   0     2054.03     2096.33     40.01 o
   9   2   0     7334.80     7346.56    133.68 o
  10   2   0     4713.35     4932.73     94.40 o
  11   2   0     1409.73     1367.20     90.99 o
  12   2   0     2345.89     2385.38     55.33 o
  13   2   0     3886.28     3985.18     76.34 o
  14   2   0     3249.42     3489.61     71.05 o
  15   2   0      177.09      132.55    120.69 o
  16   2   0       60.47       39.65     36.53 o
  17   2   0     1424.79     1495.63    105.39 o
  18   2   0      305.57      280.86     64.85 o
  19   2   0     1984.10     2036.92     84.03 o
  20   2   0      349.21      435.64     67.52 o
  21   2   0      328.62      405.27     87.86 o
  22   2   0        0.46       56.81    164.81 o
   1   3   0    22256.18    22647.02    311.80 o
   2   3   0     2425.16     2497.51     35.72 o
   3   3   0    18938.32    18468.74    208.44 o
   4   3   0    16942.80    17562.45    394.54 o
   5   3   0     5994.40     5680.45     76.71 o
   6   3   0    59612.30    58155.07    632.64 o
   7   3   0     5652.36     5357.64     76.71 o
   8   3   0     3218.39     2856.97     71.20 o
   9   3   0    12183.18    11875.26    195.73 o
  10   3   0        1.42      -30.74     31.52 o
  11   3   0    12592.09    12929.24    223.01 o
  12   3   0     1519.92     1624.63     68.38 o
  13   3   0    10122.40    10124.90    165.44 o
  14   3   0    14508.09    14435.58    230.59 o
  15   3   0      105.89       78.17     38.97 o
  16   3   0     4546.12     4648.07    117.03 o
  17   3   0     8448.59     8778.09    266.86 o
  18   3   0     2781.48     2924.83    172.97 o
  19   3   0     5217.16     5310.89    147.36 o
  20   3   0      166.21      294.96     97.27 o
  21   3   0       29.77      -56.58     56.58 o
  22   3   0     1817.46     1735.65    270.23 o
   0   4   0    68988.04    67862.59   1273.86 o
   1   4   0     2066.08     2130.45     61.31 o
   2   4   0      205.70      151.01      8.06 o
   3   4   0    46798.31    47967.02    988.77 o
   4   4   0    42154.97    42470.44    464.72 o
   5   4   0    26626.19    27038.24    351.58 o
   6   4   0    17950.82    18046.43    213.35 o
   7   4   0     8787.42     8386.34    108.21 o
   8   4   0     1540.27     1359.90     39.56 o
   9   4   0       15.36       10.64     43.23 o
  10   4   0     1004.14      945.38     40.32 o
  11   4   0     3806.71     3503.36     80.88 o
  12   4   0     1011.47     1015.26     46.31 o
  13   4   0     2463.76     2201.67    125.23 o
  14   4   0     2538.83     2574.29     73.02 o
  15   4   0      697.15      721.47     50.65 o
  16   4   0      108.73       58.44     37.31 o
  17   4   0     3510.14     3457.31    100.87 o
  18   4   0        0.73       33.65     64.84 o
  19   4   0     1640.20     1722.87     77.63 o
  20   4   0     1889.47     1937.53    108.87 o
  21   4   0       44.23      132.47     80.16 o
  22   4   0     2372.24     2131.05    138.19 o
   1   5   0      409.72      578.40     23.42 o
   2   5   0     1377.31     1353.83     28.15 o
   3   5   0     9642.66     9766.08    197.06 o
   4   5   0      253.80      400.15     15.13 o
   5   5   0     1685.36     1422.05     28.03 o
   6   5   0     5708.14     5784.56    145.22 o
   7   5   0    23793.72    22689.68    277.70 o
   8   5   0     3245.09     3322.25     62.38 o
   9   5   0     6824.37     6655.50    107.54 o
  10   5   0    29588.74    30095.53    440.93 o
  11   5   0      228.07      149.43     34.06 o
  12   5   0     6662.85     6745.93    130.37 o
  13   5   0     5034.59     5023.48    213.61 o
  14   5   0       18.92       61.24     39.99 o
  15   5   0     6239.06     6486.95    332.61 o
  16   5   0     1787.26     1788.46     66.55 o
  17   5   0     1093.78     1138.52     64.90 o
  18   5   0    11164.51    11471.22    273.47 o
  19   5   0       53.06       77.50     45.42 o
  20   5   0     3997.44     4232.82    273.91 o
  21   5   0     2828.83     2708.60    142.28 o
  22   5   0       27.25       77.25    151.30 o
   0   6   0    58023.84    56946.73   2817.94 o
   1   6   0    36211.06    35430.46   1849.91 o
   2   6   0     3828.33     3990.95    135.28 o
   3   6   0     5721.60     5818.39    129.04 o
   4   6   0     7523.07     7409.06    150.75 o
   5   6   0    10999.19    12435.08    244.82 o
   6   6   0     1042.04     1353.65     51.35 o
   7   6   0      739.70      816.54    118.90 o
   8   6   0      404.12      398.96     75.66 o
   9   6   0    16177.31    16456.53    391.20 o
  10   6   0      120.43      168.17     32.97 o
  11   6   0     5839.63     5712.64    146.04 o
  12   6   0    11390.41    11069.59    210.27 o
  13   6   0     5255.86     5439.48    123.96 o
  14   6   0     2147.26     2145.33    103.60 o
  15   6   0      497.71      493.23     45.03 o
  16   6   0     2919.80     2998.28    120.73 o
  17   6   0      679.30      700.80     53.73 o
  18   6   0     2091.52     2140.28     90.08 o
  19   6   0        3.55       35.54     48.17 o
  20   6   0     1213.04     1238.28    101.88 o
  21   6   0     1938.20     1790.20    116.87 o
  22   6   0      186.09      221.75     89.73 o
   1   7   0      101.54      129.88     13.90 o
   2   7   0      121.65      129.21     10.03 o
   3   7   0     3628.91     4087.25     66.29 o
   4   7   0     1076.51     1088.06     72.07 o
   5   7   0     6620.92     6755.03     92.49 o
   6   7   0    15212.08    14720.10    184.70 o
   7   7   0      997.22     1234.23     29.86 o
   8   7   0     7426.27     7434.36    122.11 o
   9   7   0     9713.18     9987.97    159.92 o
  10   7   0     4740.63     4922.36     90.67 o
  11   7   0     3200.86     3367.16     86.97 o
  12   7   0       52.62       26.67     33.04 o
  13   7   0     2504.57     2481.40     87.39 o
  14   7   0      263.94      252.28     45.93 o
  15   7   0      381.66      421.42     84.66 o
  16   7   0     1355.57     1341.54    188.26 o
  17   7   0     2291.48     2323.30    102.70 o
  18   7   0        6.93      -27.91     57.64 o
  19   7   0     1624.13     1704.49    117.10 o
  20   7   0      846.82      774.62     91.01 o
  21   7   0       90.49      148.00    100.87 o
  22   7   0      175.18      139.88    102.67 o
   0   8   0    12667.54    14328.07    253.53 o
   1   8   0    29492.21    29108.62    522.30 o
   2   8   0     8193.24     7811.85    138.11 o
   3   8   0     3824.35     3798.42    141.54 o
   4   8   0    37402.41    37383.29    548.23 o
   5   8   0      708.40      764.27     26.84 o
   6   8   0     8587.98     8312.41    126.16 o
   7   8   0    14429.10    13755.69    205.09 o
   8   8   0      119.19      184.63     21.78 o
   9   8   0    19126.18    19590.53    292.43 o
  10   8   0     2563.62     2753.90     60.37 o
  11   8   0      172.00      192.24     31.52 o
  12   8   0     2316.22     2221.17     71.27 o
  13   8   0     3614.26     3828.51     99.35 o
  14   8   0     2159.66     2133.94     72.72 o
  15   8   0     1063.34     1156.00     83.77 o
  16   8   0     2159.48     2358.04    133.33 o
  17   8   0      760.93      708.79     56.16 o
  18   8   0      995.12     1160.79     72.97 o
  19   8   0      868.10      773.29     89.74 o
  20   8   0      105.11      127.48     66.31 o
  21   8   0     4840.54     4597.75    381.15 o
   1   9   0     4935.41     5685.91     89.74 o
   2   9   0    28290.24    29627.37    476.23 o
   3   9   0     2020.39     1951.49     35.99 o
   4   9   0     2961.16     2794.30     81.11 o
   5   9   0    18142.96    17252.84    291.72 o
   6   9   0    11521.29    10682.07    202.66 o
   7   9   0    24447.29    23045.96    632.54 o
   8   9   0       21.82      -42.73    137.79 o
   9   9   0       11.44       -1.33     34.22 o
  10   9   0     6163.98     6075.42    234.40 o
  11   9   0        2.29       32.63     54.04 o
  12   9   0    12773.29    13058.38    212.40 o
  13   9   0     4377.55     4457.32    117.15 o
  14   9   0     2174.99     2115.70     76.30 o
  15   9   0    17764.65    18373.18    383.62 o
  16   9   0     1661.30     1773.93     80.63 o
  17   9   0      134.16      197.08     55.90 o
  18   9   0     8103.10     8523.60    223.02 o
  19   9   0      219.50      321.09     80.81 o
  20   9   0     2421.96     2401.58    134.23 o
  21   9   0     1383.59     1280.82    120.70 o
   0  10   0     7647.89     7932.10    194.88 o
   1  10   0     1103.68     1183.82     70.27 o
   2  10   0     1114.26     1099.71     31.43 o
   3  10   0        0.87       -5.20     18.91 o
   4  10   0        4.19       -4.26     16.52 o
   5  10   0     1676.09     1660.03     57.66 o
   6  10   0       43.13       65.37     50.43 o
   7  10   0     1973.43     1856.53    251.36 o
   8  10   0     1526.28     1726.56     81.08 o
   9  10   0      261.13      186.69     15.75 o
  10  10   0       12.90       18.65    173.82 o
  11  10   0      134.09      109.84     38.73 o
  12  10   0     2120.94     2085.75     51.68 o
  13  10   0       33.36      183.33     75.65 o
  14  10   0      330.44      315.70     50.44 o
  15  10   0        4.68       52.49     58.54 o
  16  10   0        8.51        2.91     45.82 o
  17  10   0      433.09      522.84     64.85 o
  18  10   0      639.64      582.62     60.94 o
  19  10   0       16.26       51.02     78.84 o
  20  10   0      121.14      115.00     67.63 o
  21  10   0       13.41       56.22    191.83 o
   1  11   0     7056.17     6943.25    111.80 o
   2  11   0    10553.00    10620.39    198.58 o
   3  11   0     1132.43      962.08     23.42 o
   4  11   0     3161.31     3204.43     70.88 o
   5  11   0     7022.01     7195.55    138.48 o
   6  11   0      805.76      904.39     62.15 o
   7  11   0    11806.23    11800.72    425.07 o
   8  11   0       60.25       54.35     43.24 o
   9  11   0      463.91      506.41     64.85 o
  10  11   0     7971.51     8185.48    220.92 o
  11  11   0      858.25      851.32     29.72 o
  12  11   0     2193.47     2482.11     95.61 o
  13  11   0     4900.29     5062.60    151.93 o
  14  11   0      283.19      238.46     70.25 o
  15  11   0     5965.91     6076.98    164.04 o
  16  11   0      176.72      220.03     49.05 o
  17  11   0        0.17        1.48     40.86 o
  18  11   0     2199.66     2190.74     93.57 o
  19  11   0      718.11      702.12     86.13 o
  20  11   0      844.42      774.60    111.69 o
   0  12   0     2170.02     2326.40     73.88 o
   1  12   0    40787.73    40858.37    559.18 o
   2  12   0    12236.23    12795.98    220.28 o
   3  12   0     3447.68     3384.95     77.50 o
   4  12   0    17684.46    17309.30    290.44 o
   5  12   0      173.95      190.50     87.36 o
   6  12   0     4491.18     4219.66     91.66 o
   7  12   0     5881.48     6153.27    544.50 o
   8  12   0      500.88      556.85     47.35 o
   9  12   0     9446.37     9391.40    207.30 o
  10  12   0      319.22      308.22     99.97 o
  11  12   0      188.35      177.90    196.34 o
  12  12   0     9552.06     9550.46    471.62 o
  13  12   0     2133.23     2399.90     99.09 o
  14  12   0     5114.55     5169.19    169.42 o
  15  12   0      419.12      394.49     72.05 o
  16  12   0     5116.31     4981.52    171.22 o
  17  12   0      598.56      493.57     72.05 o
  18  12   0     2756.17     2372.92    129.73 o
  19  12   0       53.56       25.22     84.66 o
  20  12   0      254.76       86.46     82.86 o
   1  13   0      238.95      210.75     25.22 o
   2  13   0      240.01      333.24     23.42 o
   3  13   0     2364.22     2603.88     64.87 o
   4  13   0      527.20      553.03     27.02 o
   5  13   0     8121.56     8164.73    211.03 o
   6  13   0     1613.22     1732.96    111.71 o
   7  13   0     1807.52     1756.74    145.94 o
   8  13   0     8376.24     8389.28    160.94 o
   9  13   0     2546.63     2697.14     95.04 o
  10  13   0      486.88      438.92     69.35 o
  11  13   0     9183.63     9736.45    447.26 o
  12  13   0     3296.89     3339.11    118.93 o
  13  13   0      892.52     1084.46     84.67 o
  14  13   0     3422.51     3620.16    138.75 o
  15  13   0     1786.56     1875.47     93.68 o
  16  13   0     3201.31     2868.59    122.53 o
  17  13   0      375.68      417.90     66.65 o
  18  13   0     3045.85     2980.19    218.02 o
  19  13   0     1552.59     1134.96    165.74 o
  20  13   0       71.03      -12.61     91.86 o
   0  14   0    11463.14    12251.00    281.55 o
   1  14   0       32.60       72.05     21.61 o
   2  14   0     3307.34     3666.31     71.22 o
   3  14   0     4271.65     4344.08     99.14 o
   4  14   0     3423.13     3408.04    108.13 o
   5  14   0    16786.21    17670.00    504.80 o
   6  14   0     3393.97     3367.87     81.52 o
   7  14   0      969.87      971.25    116.20 o
   8  14   0    14520.24    14624.93    263.54 o
   9  14   0     1665.62     1898.66    195.48 o
  10  14   0       42.14       -7.57     79.25 o
  11  14   0     4173.41     4236.25    222.57 o
  12  14   0     5528.34     5546.25    173.04 o
  13  14   0     1597.93     1576.38     90.08 o
  14  14   0      321.82      272.00     73.85 o
  15  14   0     1379.74     1345.73     86.47 o
  16  14   0     6732.94     6858.78    234.33 o
  17  14   0      502.56      452.13     84.66 o
  18  14   0      540.32      264.80    126.09 o
  19  14   0      859.37      961.94    160.32 o
   1  15   0       60.67       88.26     21.61 o
   2  15   0       33.74       61.24     27.02 o
   3  15   0       19.35       57.64     21.61 o
   4  15   0      257.62      297.21     54.04 o
   5  15   0     1150.29     1077.32     66.66 o
   6  15   0     1475.04     1609.56    133.32 o
   7  15   0      232.19      249.14    127.89 o
   8  15   0       27.36       26.06    111.68 o
   9  15   0       29.10      104.84     80.15 o
  10  15   0     1698.95     1697.25    295.47 o
  11  15   0      473.17      491.08    271.10 o
  12  15   0      546.05      497.17     43.23 o
  13  15   0     1622.01     1648.44     95.48 o
  14  15   0        2.48      118.88     70.25 o
  15  15   0      351.69      320.63     66.65 o
  16  15   0      636.71      562.02     73.86 o
  17  15   0        0.23       63.04     81.06 o
  18  15   0     3824.74     3546.21    272.09 o
  19  15   0        8.76       39.63     91.86 o
   0  16   0       30.36      122.48     36.02 o
   1  16   0     9996.05     9963.39    178.59 o
   2  16   0     2533.55     2582.15     63.07 o
   3  16   0     1042.94     1108.48     31.54 o
   4  16   0     3757.78     3694.57    115.34 o
   5  16   0     2690.35     2821.82    100.91 o
   6  16   0     3214.32     3130.16     82.89 o
   7  16   0      355.65      464.52    451.23 o
   8  16   0     3748.48     3814.89     98.05 o
   9  16   0     1305.99     1305.45     55.32 o
  10  16   0       13.90       46.78     78.35 o
  11  16   0      122.60      167.43    154.91 o
  12  16   0      933.11      909.72     55.84 o
  13  16   0       53.42       88.26     70.25 o
  14  16   0       11.47       23.42     57.64 o
  15  16   0      302.97      425.10     66.65 o
  16  16   0       84.28      120.68     84.66 o
  17  16   0      453.98      452.13    131.50 o
  18  16   0      503.74      351.26    108.08 o
   1  17   0     3256.18     3339.25    104.52 o
   2  17   0     4465.93     4388.81    133.38 o
   3  17   0     2922.69     3328.26    117.13 o
   4  17   0      840.49      875.50     63.05 o
   5  17   0       99.94      -12.61     54.04 o
   6  17   0    12800.76    12726.06    324.78 o
   7  17   0      104.08       59.44     39.63 o
   8  17   0     4459.77     4532.70    154.99 o
   9  17   0    13170.49    13183.53    319.16 o
  10  17   0      308.01      350.54    239.57 o
  11  17   0    14246.11    14212.37    382.51 o
  12  17   0     3699.14     3728.34    144.16 o
  13  17   0        2.70       52.24     48.63 o
  14  17   0    10875.54    11220.65    339.04 o
  15  17   0      136.24      199.94     72.05 o
  16  17   0     2049.15     1522.36    117.10 o
  17  17   0     3550.48     3191.13    255.87 o
   0  18   0     6717.66     7043.93    277.65 o
   1  18   0      287.90      244.98     48.64 o
   2  18   0     2193.07     2295.46     97.30 o
   3  18   0     1847.09     1839.52     90.08 o
   4  18   0      554.01      677.31     70.25 o
   5  18   0     9008.55     9153.92    245.26 o
   6  18   0      205.28      228.76     52.24 o
   7  18   0        0.13      -41.43     52.24 o
   8  18   0     2032.11     1965.64     93.69 o
   9  18   0     2776.61     2775.75    111.03 o
  10  18   0     1729.41     1816.01    102.69 o
  11  18   0      568.99      652.09     82.86 o
  12  18   0     1010.52      924.14     86.47 o
  13  18   0     3391.66     3731.74    174.78 o
  14  18   0     1331.90     1243.03    100.88 o
  15  18   0       31.82      -66.65     66.65 o
  16  18   0        1.56      268.38    136.89 o
   1  19   0     1964.36     1963.85     90.08 o
   2  19   0     2721.39     2937.05    109.91 o
   3  19   0      210.84      259.38     57.64 o
   4  19   0      237.51      306.22     57.64 o
   5  19   0       23.91       73.85     43.23 o
   6  19   0      296.81      203.55     63.05 o
   7  19   0       16.52       79.25     46.83 o
   8  19   0      331.73      389.08     72.05 o
   9  19   0      852.64      845.73    191.85 o
  10  19   0     1035.86     1115.09     79.26 o
  11  19   0      216.90      261.18     64.85 o
  12  19   0        5.86      -18.01     77.45 o
  13  19   0      245.08      311.62     70.25 o
  14  19   0     2129.04     1983.60    120.71 o
  15  19   0      482.91      437.72     91.87 o
  16  19   0      766.03      700.73    151.31 o
   0  20   0    13431.07    13811.78    507.00 o
   1  20   0      170.02      149.51     52.24 o
   2  20   0     5935.01     6141.36    187.47 o
   3  20   0     6631.98     7077.47    218.13 o
   4  20   0       68.94       64.84     55.84 o
   5  20   0    13521.59    14099.80    389.71 o
   6  20   0      296.35      212.55     57.64 o
   7  20   0       42.62       34.22     57.64 o
   8  20   0     5125.25     5242.90    180.23 o
   9  20   0      447.47      403.50     81.06 o
  10  20   0      669.52      695.33     75.66 o
  11  20   0      882.33      644.90     88.27 o
  12  20   0      268.14      248.58     73.85 o
  13  20   0     1420.74     1345.72    102.69 o
  14  20   0     1185.62     1138.52    100.88 o
  15  20   0      378.58      253.98    144.10 o
   1  21   0      959.47     1034.03     73.86 o
   2  21   0      391.38      435.92     57.64 o
   3  21   0     2279.66     2500.79    111.71 o
   4  21   0      399.89      322.44     72.05 o
   5  21   0        0.19      135.09     70.25 o
   6  21   0     2923.34     3037.90    127.93 o
   7  21   0       78.47      140.50     59.44 o
   8  21   0     2405.65     2297.19    127.92 o
   9  21   0     2062.36     2188.99    124.31 o
  10  21   0      779.11      776.40     86.47 o
  11  21   0     2729.07     2554.89    131.53 o
  12  21   0     1234.76     1262.82    113.49 o
  13  21   0      344.89      545.79    100.87 o
  14  21   0     2333.97     2214.23    142.33 o
   0  22   0      993.17     1032.22    126.10 o
   1  22   0     2740.18     2690.09    126.13 o
   2  22   0     2085.32     2008.86     99.09 o
   3  22   0       94.36        7.20     75.65 o
   4  22   0     2069.19     2181.81    115.31 o
   5  22   0      147.96      122.49     54.04 o
   6  22   0      264.35      335.04     81.06 o
   7  22   0     2173.59     2147.58    120.71 o
   8  22   0      947.70      790.82     88.27 o
   9  22   0     2474.03     2700.76    147.74 o
  10  22   0      490.08      455.73     73.85 o
  11  22   0       51.38        5.40     66.65 o
  12  22   0      451.39      434.12     81.06 o
  13  22   0      328.71      198.14     97.27 o
   1  23   0     1939.86     1958.36    118.91 o
   2  23   0     1178.66     1288.05     95.48 o
   3  23   0     1014.88      848.48     95.48 o
   4  23   0      326.37      363.86     81.06 o
   5  23   0      214.98      172.92     79.26 o
   6  23   0     1526.83     1642.99    115.30 o
   7  23   0      436.55      417.90     88.26 o
   8  23   0      209.59      169.32     82.86 o
   9  23   0     2337.35     2125.97    127.92 o
  10  23   0      896.29      844.85     91.87 o
  11  23   0     2018.59     1879.07    126.11 o
  12  23   0      144.97      223.36    131.49 o
   0  24   0     4385.06     5000.81    275.72 o
   1  24   0     1020.95     1246.59    108.09 o
   2  24   0     2726.20     2796.34    129.73 o
   3  24   0     2049.51     2165.56    109.90 o
   4  24   0      100.49       54.04     61.24 o
   5  24   0     1819.37     1664.66    113.50 o
   6  24   0     1504.17     1423.20     97.28 o
   7  24   0      132.69      244.97     79.26 o
   8  24   0     1169.65     1125.90    102.68 o
   9  24   0      313.52      216.15     82.86 o
  10  24   0      110.72      -25.22     77.45 o
   1  25   0      799.16      763.79     93.67 o
   2  25   0     1731.06     1524.12    109.90 o
   3  25   0       18.74       77.45     84.66 o
   4  25   0      732.82      770.99    100.88 o
   5  25   0     1573.39     1606.96    133.31 o
   6  25   0        0.63      -18.01     90.06 o
   7  25   0     4189.82     3789.61    191.01 o
   8  25   0      850.69      731.36    100.88 o
   9  25   0        0.91       12.61    104.47 o
   0  26   0       35.67      -57.64    131.49 o
   1  26   0     2714.47     2670.17    158.55 o
   2  26   0      671.32      626.87     95.47 o
   3  26   0      203.57      133.29     97.27 o
   4  26   0     4943.10     4743.23    221.66 o
   5  26   0      337.77      381.87     90.06 o
   6  26   0     1500.32     1403.37    117.10 o
   1  27   0       31.58      -48.63     99.07 o
   2  27   0       43.05      189.13     86.46 o
 -23   1   1      210.06      202.46     70.59 o
 -22   1   1     3623.25     3526.35    172.61 o
 -21   1   1       33.58      123.38    170.22 o
 -20   1   1     2135.69     2112.39     85.68 o
 -19   1   1     3523.36     3455.92    128.52 o
 -18   1   1      376.15      377.46     61.89 o
 -17   1   1    12139.08    12371.97    340.92 o
 -16   1   1      768.45      789.07    114.39 o
 -15   1   1      545.67      604.06     52.18 o
 -14   1   1    22445.78    23338.88    349.90 o
 -13   1   1     2948.74     2980.75     61.71 o
 -12   1   1      410.10      507.47     31.52 o
 -11   1   1    16326.19    16687.70    378.50 o
 -10   1   1    15466.75    16183.76    272.10 o
  -9   1   1    31319.30    31089.39    472.60 o
  -8   1   1    13702.94    13447.83    191.06 o
  -7   1   1      240.81      301.05     12.27 o
  -6   1   1    36099.46    35746.20    529.11 o
  -5   1   1    65049.70    65498.96    868.16 o
  -4   1   1    19646.76    20556.38    260.28 o
  -3   1   1      468.73      471.28     39.64 o
  -2   1   1    39002.00    39310.34    527.73 o
   1   1   1    16805.49    15604.14    297.39 o
   2   1   1     5036.48     5145.29     52.22 o
   3   1   1   138010.31   143964.47   4837.17 o
   4   1   1    26023.81    25369.16    341.55 o
   5   1   1    40714.66    40992.70    442.36 o
   6   1   1    18745.73    18479.90    300.73 o
   7   1   1     5536.23     5954.07     80.33 o
   8   1   1    53973.52    55920.86    648.68 o
   9   1   1      994.93      909.77     36.03 o
  10   1   1     7245.52     7382.75    121.80 o
  11   1   1    11848.50    12182.22    311.37 o
  12   1   1       67.54      147.47     21.65 o
  13   1   1     2680.13     2819.33     61.71 o
  14   1   1     1528.50     1438.71     83.78 o
  15   1   1     2847.69     2887.82    133.34 o
  16   1   1     8050.96     8583.96    238.33 o
  17   1   1      101.33      126.05     54.72 o
  18   1   1       73.46      177.08     47.46 o
  19   1   1     3057.50     3204.39    134.30 o
  20   1   1     4464.30     4414.32    183.44 o
  21   1   1      171.46       66.81     77.05 o
  22   1   1      732.21      538.65     92.98 o
 -23   2   1      496.63      540.40    127.89 o
 -22   2   1       23.59       90.56     72.95 o
 -21   2   1      366.82      384.89     88.26 o
 -20   2   1      128.60       72.05     49.67 o
 -19   2   1      680.73      867.26     58.27 o
 -18   2   1      798.69      752.47     55.82 o
 -17   2   1      263.43      295.72     68.45 o
 -16   2   1     6098.92     6305.43    177.24 o
 -15   2   1      130.80      152.52     54.72 o
 -14   2   1    16293.05    16692.72    282.23 o
 -13   2   1     8789.68     8488.56    433.80 o
 -12   2   1       14.87      -14.72     75.65 o
 -11   2   1    19989.48    19167.30    382.51 o
 -10   2   1     6643.01     6876.09    158.15 o
  -9   2   1     3177.52     3058.22     90.13 o
  -8   2   1    27172.85    27056.49    390.43 o
  -7   2   1    14778.43    14725.06    216.04 o
  -6   2   1      301.07      265.89     39.63 o
  -5   2   1    21004.46    20611.91    297.69 o
  -4   2   1    10119.59    10488.30    143.97 o
  -3   2   1    86054.41    86114.01   1045.53 o
  -2   2   1     2500.22     3306.16     74.88 o
  -1   2   1    18456.65    17600.77    217.97 o
   0   2   1    37360.77    35284.54    749.71 o
   1   2   1     3905.35     3759.85     41.39 o
   2   2   1    39410.19    38681.07    360.70 o
   3   2   1    14654.82    14763.36    153.19 o
   4   2   1     1031.85     1083.57     40.55 o
   5   2   1      236.36      344.03     15.31 o
   6   2   1     1459.18     1696.78     28.03 o
   7   2   1      267.85      235.21     12.97 o
   8   2   1     2101.23     2210.11     38.85 o
   9   2   1     8684.89     7968.93    122.48 o
  10   2   1      942.23      793.12     26.09 o
  11   2   1     5536.10     5553.36     97.52 o
  12   2   1    15648.47    16266.18    239.57 o
  13   2   1      489.96      451.89     25.90 o
  14   2   1     6601.39     6609.83    171.28 o
  15   2   1     6660.32     6657.98    142.74 o
  16   2   1     4281.52     4411.60    115.00 o
  17   2   1     8010.91     8234.78    190.37 o
  18   2   1     3671.14     3597.29    221.65 o
  19   2   1     3242.70     3346.84    135.47 o
  20   2   1     2398.48     2363.49    121.66 o
  21   2   1       29.46       15.57     59.95 o
  22   2   1     9757.66    10368.63    413.92 o
 -22   3   1      680.04      606.90     94.57 o
 -21   3   1     1842.81     1824.50    106.80 o
 -20   3   1     2525.02     2549.70     99.13 o
 -19   3   1      106.48       97.80     45.85 o
 -18   3   1     3439.12     3443.09    108.01 o
 -17   3   1     2627.71     2491.91    164.87 o
 -16   3   1      893.54      835.92    129.70 o
 -15   3   1     2074.37     2263.01     69.19 o
 -14   3   1      583.19      604.65     49.54 o
 -13   3   1     2581.19     2424.07     94.60 o
 -12   3   1     1231.18     1390.60    128.81 o
 -11   3   1       44.13       97.41     68.45 o
 -10   3   1     5684.44     5989.71    249.75 o
  -9   3   1        5.98       45.93     33.12 o
  -8   3   1      105.37      195.72     39.63 o
  -7   3   1      768.03      791.42     23.31 o
  -6   3   1     4245.42     3971.44     62.30 o
  -5   3   1      296.69      360.12     41.43 o
  -4   3   1     8307.20     8679.21    121.16 o
  -3   3   1    24922.07    25916.97    306.83 o
  -2   3   1    29867.97    31030.65    337.64 o
  -1   3   1    11721.15    11414.06    131.80 o
   0   3   1    14156.98    14261.47    151.72 o
   1   3   1    13398.71    12804.52    138.34 o
   2   3   1      201.48      171.82     10.81 o
   3   3   1     8510.59     8209.40    153.70 o
   4   3   1      536.02      511.56     15.31 o
   5   3   1    27181.45    28021.79    507.98 o
   6   3   1    29848.94    31091.38    378.80 o
   7   3   1     4652.38     4565.25     59.29 o
   8   3   1     6135.29     6014.10    102.81 o
   9   3   1     7157.56     7119.11    112.84 o
  10   3   1     3610.77     3440.03     66.83 o
  11   3   1      629.09      633.73     24.81 o
  12   3   1     2469.94     2361.09     47.97 o
  13   3   1     1862.32     1865.97     43.24 o
  14   3   1     1067.36     1211.38     78.37 o
  15   3   1      118.15      149.34     68.45 o
  16   3   1       53.83       45.39     41.96 o
  17   3   1       52.65       95.59     51.34 o
  18   3   1       60.44      152.44     48.26 o
  19   3   1       22.10       69.67     58.41 o
  20   3   1        0.57       13.05     67.92 o
  21   3   1      123.11       33.34     88.26 o
  22   3   1        1.54      191.65     85.40 o
 -22   4   1       37.42       29.09     76.55 o
 -21   4   1      327.57      486.43     86.58 o
 -20   4   1     1645.21     1701.53     83.06 o
 -19   4   1     1262.12     1158.44     74.63 o
 -18   4   1       79.01       56.12     45.82 o
 -17   4   1     1110.14     1261.66    106.29 o
 -16   4   1     1429.84     1563.84     67.99 o
 -15   4   1     4582.44     4579.43    114.36 o
 -14   4   1     8765.24     8821.36    169.42 o
 -13   4   1      221.03      266.81     97.27 o
 -12   4   1    13671.60    13640.13    242.64 o
 -11   4   1     4147.86     3984.49    107.25 o
 -10   4   1     5077.79     5035.03    145.14 o
  -9   4   1      194.71      208.25     45.03 o
  -8   4   1     3882.34     3755.15     74.37 o
  -7   4   1    13649.91    13980.64    182.85 o
  -6   4   1      578.57      697.07     27.02 o
  -5   4   1     1444.96     1539.26     32.84 o
  -4   4   1     4882.92     4800.52     64.20 o
  -3   4   1   104754.30   110572.09   1349.58 o
  -2   4   1      181.35      132.10      9.49 o
  -1   4   1    13058.26    12577.77    156.44 o
   0   4   1     7404.10     7940.72     98.80 o
   1   4   1    51240.79    49572.59    625.55 o
   2   4   1    20573.59    20606.45    561.85 o
   3   4   1     1862.38     1977.19     30.51 o
   4   4   1     2505.98     2223.81     30.60 o
   5   4   1     2536.57     2521.53     39.32 o
   6   4   1     1643.84     1708.73     29.67 o
   7   4   1      101.11      168.96     13.64 o
   8   4   1     8614.34     8568.19    130.71 o
   9   4   1    20235.01    20462.98    279.91 o
  10   4   1    17416.54    17151.06    268.05 o
  11   4   1      478.15      436.40     33.55 o
  12   4   1    17736.00    18571.58    272.65 o
  13   4   1    11874.54    12562.46    224.94 o
  14   4   1     1930.08     2150.38     66.99 o
  15   4   1      111.81      163.64     35.91 o
  16   4   1      120.28      121.44     33.64 o
  17   4   1     2266.61     2336.11     84.30 o
  18   4   1     1950.09     1923.47    176.56 o
  19   4   1       58.67       94.29     54.55 o
  20   4   1      123.67       42.48    190.03 o
  21   4   1     2513.86     2322.31    130.47 o
  22   4   1     2115.16     1898.97    134.40 o
 -22   5   1     4119.10     4066.14    200.44 o
 -21   5   1       40.21       36.58     81.79 o
 -20   5   1     2983.29     3138.68    199.10 o
 -19   5   1      863.53      982.08     75.66 o
 -18   5   1      279.86      304.48     44.95 o
 -17   5   1     5518.26     5880.09    150.64 o
 -16   5   1      238.90      301.76     44.95 o
 -15   5   1       36.01       14.23     46.83 o
 -14   5   1     6970.12     7317.62    276.77 o
 -13   5   1      918.74     1132.32     50.96 o
 -12   5   1       12.07       71.58     33.49 o
 -11   5   1     5488.05     5470.43    110.63 o
 -10   5   1     6269.66     6482.47    121.10 o
  -9   5   1    10536.98    10549.52    188.38 o
  -8   5   1     2055.10     1798.36     87.40 o
  -7   5   1     6077.84     6328.27     90.10 o
  -6   5   1    13897.38    14085.40    192.02 o
  -5   5   1    26424.02    26335.77    409.44 o
  -4   5   1        0.46       19.04     26.12 o
  -3   5   1      225.18      125.31      9.95 o
  -2   5   1     8648.63     8490.35    174.44 o
  -1   5   1    12588.57    12115.05    151.72 o
   0   5   1     3510.67     4069.67     61.34 o
   1   5   1      338.07      251.78     10.77 o
   2   5   1     9136.55     9710.77    169.93 o
   3   5   1    50221.96    49028.29    692.20 o
   4   5   1       52.77      203.32     10.64 o
   5   5   1    12796.89    12485.44    188.02 o
   6   5   1    32002.32    31299.77    345.26 o
   7   5   1      247.96      248.36     18.01 o
   8   5   1    21249.38    21127.99    621.55 o
   9   5   1     2264.36     2228.20     48.45 o
  10   5   1      775.63      831.35     33.33 o
  11   5   1    14201.21    14574.11    241.80 o
  12   5   1     1093.36     1119.52     45.38 o
  13   5   1     3750.07     4024.05    155.89 o
  14   5   1     8388.93     8103.19    164.66 o
  15   5   1      164.48      178.07     40.31 o
  16   5   1     6282.60     6415.60    159.60 o
  17   5   1      909.64      931.68     61.30 o
  18   5   1      248.40      298.93     49.09 o
  19   5   1     1819.44     1959.10    104.49 o
  20   5   1     1107.84     1157.35     96.38 o
  21   5   1     1590.55     1536.40    115.24 o
  22   5   1      517.39      555.34    106.28 o
 -22   6   1       58.36     -102.32    115.28 o
 -21   6   1       10.53       20.69     79.60 o
 -20   6   1     2593.51     2660.14    129.72 o
 -19   6   1      422.94      528.46     65.63 o
 -18   6   1     2871.03     2887.87     99.05 o
 -17   6   1     3199.76     3310.94    104.66 o
 -16   6   1      462.38      394.53     45.85 o
 -15   6   1     4743.39     4867.74    122.66 o
 -14   6   1     2803.79     2679.81     79.62 o
 -13   6   1      771.41      825.95     48.83 o
 -12   6   1     5412.31     5401.36    118.90 o
 -11   6   1     7311.24     7211.28    145.15 o
 -10   6   1    13387.88    13081.93    230.47 o
  -9   6   1     6724.79     6709.16    132.78 o
  -8   6   1    14161.72    14009.12    314.37 o
  -7   6   1    32241.76    30330.18    473.96 o
  -6   6   1     8324.05     8786.95    110.85 o
  -5   6   1    11074.70    10321.34    212.30 o
  -4   6   1    15883.36    15124.83    177.55 o
  -3   6   1     7107.19     6352.03     86.79 o
  -2   6   1    16373.15    16737.38    192.42 o
  -1   6   1     7772.58     7254.07    158.07 o
   0   6   1     2781.85     2912.17     44.57 o
   1   6   1    18785.32    18736.84    391.75 o
   2   6   1        9.50       15.23     25.22 o
   3   6   1     2022.10     2072.95     51.37 o
   4   6   1     2041.81     1820.76     72.99 o
   5   6   1      472.50      395.45     22.52 o
   6   6   1     5146.89     5006.70     66.51 o
   7   6   1     1239.44     1197.22     31.06 o
   8   6   1     1086.44     1201.96     33.50 o
   9   6   1     1495.33     1653.74     61.26 o
  10   6   1     1759.80     1849.50     51.30 o
  11   6   1     2642.60     2741.15     58.76 o
  12   6   1     7905.19     7954.04    157.71 o
  13   6   1     1702.10     1809.77     85.58 o
  14   6   1     2296.18     2185.87     73.51 o
  15   6   1     5185.53     5246.02    134.28 o
  16   6   1     2501.66     2537.12     84.66 o
  17   6   1      579.59      493.59     50.94 o
  18   6   1     5253.62     5521.75    194.27 o
  19   6   1     4566.02     4884.36    177.68 o
  20   6   1     2893.82     2810.85    148.32 o
  21   6   1     3601.54     3583.72    170.38 o
  22   6   1      893.28      858.80    152.22 o
 -22   7   1       63.75       28.51     88.35 o
 -21   7   1     8991.44     9261.22    369.84 o
 -20   7   1      760.17      914.01     85.57 o
 -19   7   1      929.92     1113.98     77.97 o
 -18   7   1     9494.91     9890.25    235.47 o
 -17   7   1      544.36      517.60     53.50 o
 -16   7   1     4396.71     4372.31    217.17 o
 -15   7   1     2177.16     2376.37     83.97 o
 -14   7   1     1446.48     1502.95     85.58 o
 -13   7   1    12085.86    12565.32    236.09 o
 -12   7   1      547.74      529.28     40.55 o
 -11   7   1       95.08       92.71     42.33 o
 -10   7   1    11377.15    11412.81    207.53 o
  -9   7   1    12404.33    12439.59    192.20 o
  -8   7   1     6418.29     6091.24    103.51 o
  -7   7   1     1825.19     1877.07     51.09 o
  -6   7   1    31751.81    30607.83    359.78 o
  -5   7   1    11032.65    10528.84    129.08 o
  -4   7   1    18522.14    17850.27    217.00 o
  -3   7   1     5426.06     4868.19     68.24 o
  -2   7   1     1621.39     1848.64     29.44 o
  -1   7   1    24595.92    24367.67    314.77 o
   0   7   1        1.08       89.78     11.65 o
   1   7   1    14750.81    15822.07    337.52 o
   2   7   1    59264.48    59738.68   1156.24 o
   3   7   1     2414.83     2097.32     35.34 o
   4   7   1    56121.70    57144.47    657.50 o
   5   7   1     2885.49     3200.33     55.69 o
   6   7   1     1238.77     1409.00     29.30 o
   7   7   1    44391.80    43356.58    484.27 o
   8   7   1     1171.92     1254.47     36.54 o
   9   7   1    14746.34    15010.84    231.93 o
  10   7   1    11011.95    10985.13    174.53 o
  11   7   1      123.16      175.91     20.51 o
  12   7   1     7857.36     7931.19    184.85 o
  13   7   1     1625.48     1555.20     55.62 o
  14   7   1      350.69      316.54     44.13 o
  15   7   1    12437.54    12496.52    271.34 o
  16   7   1      312.20      455.67     50.64 o
  17   7   1     3774.55     3725.66    113.82 o
  18   7   1     2712.30     2519.25    123.98 o
  19   7   1     2079.49     2065.05    327.00 o
  20   7   1     2289.46     2649.28    142.88 o
  21   7   1      667.52      693.08    117.99 o
 -22   8   1      210.29      148.60     61.14 o
 -21   8   1       67.30      104.35     90.19 o
 -20   8   1     1450.21     1324.43     89.87 o
 -19   8   1       25.31      169.24     61.63 o
 -18   8   1        1.82       55.05     45.44 o
 -17   8   1     2317.41     2393.19     92.79 o
 -16   8   1        3.42      116.67     43.33 o
 -15   8   1     4872.03     4938.17    126.91 o
 -14   8   1     1342.55     1300.70     56.74 o
 -13   8   1      534.97      503.54     43.60 o
 -12   8   1    10372.20    10622.25    204.81 o
 -11   8   1       90.41      102.61     34.87 o
 -10   8   1      789.79      818.66     55.85 o
  -9   8   1     4253.81     4271.87     91.03 o
  -8   8   1     4835.48     4973.70     97.27 o
  -7   8   1       63.29      153.54     22.52 o
  -6   8   1     1441.51     1283.00     31.33 o
  -5   8   1     2802.65     2956.97     52.88 o
  -4   8   1    13207.80    12825.49    211.45 o
  -3   8   1     7748.15     7939.33     97.38 o
  -2   8   1     6258.16     5299.58    101.05 o
  -1   8   1      983.69     1172.74     44.14 o
   0   8   1      440.10      416.28     18.01 o
   1   8   1     5870.41     5447.61     78.39 o
   2   8   1     9984.84    10353.08    186.94 o
   3   8   1     2713.05     2846.77     49.37 o
   4   8   1      214.15      190.77     15.28 o
   5   8   1      466.72      440.89     30.62 o
   6   8   1      346.25      320.24     23.33 o
   7   8   1      643.30      683.82     19.91 o
   8   8   1     2034.99     2011.01     51.35 o
   9   8   1     5444.29     5180.89     84.39 o
  10   8   1     8084.60     7878.75    138.53 o
  11   8   1     1899.41     1869.72     48.66 o
  12   8   1     6599.48     6712.86    198.33 o
  13   8   1     5624.36     5526.05    125.46 o
  14   8   1      198.29      173.37     70.25 o
  15   8   1      293.10      407.74     53.14 o
  16   8   1        9.30       84.66     40.98 o
  17   8   1       11.80       22.25     42.79 o
  18   8   1      905.25      699.75     63.65 o
  19   8   1       49.58      144.27     65.32 o
  20   8   1      323.47      400.26     77.40 o
  21   8   1     1858.30     1540.46    120.34 o
 -21   9   1     1715.01     1552.10    173.85 o
 -20   9   1      973.92     1093.42    102.59 o
 -19   9   1       52.51       84.46    166.61 o
 -18   9   1     2329.76     2253.22     90.01 o
 -17   9   1      136.05      122.30     49.62 o
 -16   9   1       94.40       52.78     90.06 o
 -15   9   1     1459.66     1484.50     64.49 o
 -14   9   1      572.17      659.99     48.43 o
 -13   9   1     5713.83     5766.94    132.71 o
 -12   9   1      661.51      716.03     46.74 o
 -11   9   1     1085.71     1038.07     45.83 o
 -10   9   1     3350.21     3428.23     71.54 o
  -9   9   1     5286.60     5721.85    104.37 o
  -8   9   1     1396.98     1507.66     46.84 o
  -7   9   1      797.34     1010.41     32.88 o
  -6   9   1     6458.89     6344.82    231.77 o
  -5   9   1       57.26       95.78     19.81 o
  -4   9   1     1180.52     1052.04     25.38 o
  -3   9   1     1951.12     2649.41     46.11 o
  -2   9   1      269.92      211.01     24.32 o
  -1   9   1    15019.31    13765.11    196.95 o
   0   9   1     3543.26     3518.79     63.10 o
   1   9   1      903.59      771.02     25.10 o
   2   9   1    14841.57    15002.03    196.22 o
   3   9   1      472.63      390.81     18.28 o
   4   9   1     1212.53     1006.15     30.27 o
   5   9   1     2263.90     1996.24     81.09 o
   6   9   1     5102.55     4606.14     97.05 o
   7   9   1     4266.10     4098.84    157.74 o
   8   9   1     1026.99      968.39     25.10 o
   9   9   1     3432.93     3614.37     68.64 o
  10   9   1      584.86      638.24     26.39 o
  11   9   1       75.42       62.24     18.44 o
  12   9   1     1173.00     1307.51     40.87 o
  13   9   1      415.58      430.19    117.99 o
  14   9   1      752.82      692.48     48.99 o
  15   9   1     1364.61     1404.95     63.54 o
  16   9   1      147.29      191.49     46.92 o
  17   9   1     1408.75     1346.78    154.03 o
  18   9   1        0.41       34.26     94.56 o
  19   9   1      353.26      463.91     87.69 o
  20   9   1      138.03      -77.99     82.32 o
  21   9   1     1197.84     1069.28    134.21 o
 -21  10   1      484.40      509.32     91.87 o
 -20  10   1      357.08      481.61     77.42 o
 -19  10   1      809.87      786.14    237.78 o
 -18  10   1      249.79      241.28     49.23 o
 -17  10   1     4066.96     4190.86    220.75 o
 -16  10   1     1002.27      945.17     75.66 o
 -15  10   1    13788.29    14623.85    323.88 o
 -14  10   1      595.42      641.76     62.15 o
 -13  10   1      539.81      514.81     48.99 o
 -12  10   1    27381.28    28447.91    486.84 o
 -11  10   1      694.34      751.35     34.23 o
 -10  10   1    17892.51    18269.11    256.66 o
  -9  10   1     7173.75     6820.72    128.32 o
  -8  10   1        1.91       23.24     24.32 o
  -7  10   1    35907.74    35334.06    515.04 o
  -6  10   1     5861.47     5991.09    117.75 o
  -5  10   1     9586.14    10169.14    183.19 o
  -4  10   1    30862.75    29121.88    610.14 o
  -3  10   1     5938.34     5594.87     91.71 o
  -2  10   1    31904.69    31098.25    415.65 o
  -1  10   1     1624.15     1528.96     31.20 o
   0  10   1      807.97      761.90     43.24 o
   1  10   1    57444.69    59209.29   1075.93 o
   2  10   1     3885.62     4066.04    124.39 o
   3  10   1      359.71      261.43     19.91 o
   4  10   1     7813.33     7938.82    221.02 o
   5  10   1     4055.04     3929.48    116.27 o
   6  10   1     5984.91     6278.53    114.19 o
   7  10   1      835.53      777.38     86.47 o
   8  10   1    15279.71    15123.08    252.61 o
   9  10   1     2444.26     2314.23    115.32 o
  10  10   1    10234.35    10072.77    166.32 o
  11  10   1        6.32        0.80     17.16 o
  12  10   1       51.77       63.42    123.39 o
  13  10   1    14185.51    14314.39    276.01 o
  14  10   1        0.48      -36.89     36.89 o
  15  10   1     8131.00     7985.66    190.12 o
  16  10   1     4519.52     4504.65    142.37 o
  17  10   1      421.10      442.43     55.82 o
  18  10   1     5737.86     5896.91    210.88 o
  19  10   1      780.20      682.54    153.12 o
  20  10   1      613.69      642.66    110.78 o
  21  10   1     7041.06     6146.18    304.55 o
 -21  11   1     2158.79     1927.90    140.25 o
 -20  11   1      564.86      560.00     95.10 o
 -19  11   1     1758.14     1699.70     99.64 o
 -18  11   1     3645.22     3715.92    247.77 o
 -17  11   1      345.22      233.80    122.49 o
 -16  11   1     2873.65     2994.32    101.68 o
 -15  11   1     8913.98     9253.80    219.49 o
 -14  11   1        0.12      -41.18     41.18 o
 -13  11   1      891.26      877.54     52.37 o
 -12  11   1      556.73      498.35     31.91 o
 -11  11   1     4201.53     4186.90     80.67 o
 -10  11   1      165.71      166.31     23.42 o
  -9  11   1     4353.54     4352.40    108.15 o
  -8  11   1     2422.54     2248.24     56.69 o
  -7  11   1      442.00      346.54     46.84 o
  -6  11   1     3809.02     3612.36    105.81 o
  -5  11   1      187.00      124.02    136.90 o
  -4  11   1     6432.52     6170.07    270.53 o
  -3  11   1     3877.31     3647.85     79.74 o
  -2  11   1     1986.41     1897.49     52.26 o
  -1  11   1     6371.22     6852.00    113.16 o
   0  11   1     5474.39     4733.46     79.03 o
   1  11   1     2657.43     2593.60    170.31 o
   2  11   1    13197.97    13425.98    625.85 o
   3  11   1       11.19       29.32     94.56 o
   4  11   1    23188.48    22261.85    336.75 o
   5  11   1     1754.48     1788.31     80.18 o
   6  11   1      235.92      267.93     34.22 o
   7  11   1    17761.64    17446.15    327.92 o
   8  11   1      172.56      165.20    126.09 o
   9  11   1     3726.10     3591.77    208.16 o
  10  11   1     5324.66     5430.83    155.93 o
  11  11   1     3901.01     3970.93    345.13 o
  12  11   1     3321.73     3456.21     89.06 o
  13  11   1     1003.68      998.01     70.26 o
  14  11   1      309.87      295.41     57.64 o
  15  11   1     3733.99     3946.46    140.56 o
  16  11   1      306.29      257.58     63.05 o
  17  11   1      593.19      536.80    111.68 o
  18  11   1       94.69       70.25    104.47 o
  19  11   1      459.48      371.07    135.10 o
  20  11   1      617.92      603.45    124.29 o
 -20  12   1     1378.52     1170.96    162.13 o
 -19  12   1      808.49      753.34     74.86 o
 -18  12   1       43.57      -55.39     55.39 o
 -17  12   1       21.00       76.20     55.65 o
 -16  12   1     4185.14     4298.55    142.37 o
 -15  12   1       86.97      108.07     52.24 o
 -14  12   1      535.46      569.23     63.05 o
 -13  12   1     1446.18     1392.61     86.48 o
 -12  12   1      660.15      565.80     65.90 o
 -11  12   1      773.12      748.30     43.23 o
 -10  12   1       11.89        9.71     12.71 o
  -9  12   1     2316.27     2368.38     58.42 o
  -8  12   1     5570.58     5714.71    446.20 o
  -7  12   1     1138.71     1276.55    145.93 o
  -6  12   1     7673.72     7685.61    224.55 o
  -5  12   1     1787.15     1795.13     50.02 o
  -4  12   1      230.25      258.69    113.48 o
  -3  12   1     8702.02     9271.73    170.00 o
  -2  12   1     1153.81     1297.18     41.44 o
  -1  12   1      318.49      342.72     19.11 o
   0  12   1      745.25      832.78     28.47 o
   1  12   1     2148.93     2268.71     63.07 o
   2  12   1     3385.79     3386.73     66.69 o
   3  12   1        0.45       34.22     30.62 o
   4  12   1      515.09      394.51     27.02 o
   5  12   1     8627.09     8584.03    164.13 o
   6  12   1     1228.44     1180.74     41.19 o
   7  12   1      334.70      340.61     33.64 o
   8  12   1     1310.40     1385.05     42.59 o
   9  12   1      349.86      385.37     32.14 o
  10  12   1       38.89       16.75     40.53 o
  11  12   1      808.46      832.18    388.21 o
  12  12   1      815.24      656.41    185.55 o
  13  12   1     1105.22      965.59     64.85 o
  14  12   1     2322.08     2253.98    102.70 o
  15  12   1      124.63       75.65     48.63 o
  16  12   1       14.23       16.21     64.84 o
  17  12   1     2511.48     2554.85    156.75 o
  18  12   1      643.12      625.07    120.69 o
  19  12   1       59.79      165.71    117.08 o
  20  12   1      366.45      398.09    129.69 o
 -20  13   1      130.01      154.91    129.69 o
 -19  13   1        0.05     -100.87    120.68 o
 -18  13   1     7759.32     7921.14    313.67 o
 -17  13   1      579.46      516.99     86.46 o
 -16  13   1     5033.72     4925.57    182.03 o
 -15  13   1     2161.32     1965.64     93.69 o
 -14  13   1     1148.30     1387.14     90.07 o
 -13  13   1     4010.07     3766.47    136.96 o
 -12  13   1     1883.61     1846.71     86.48 o
 -11  13   1      161.80      158.28    172.92 o
 -10  13   1     4951.83     4784.39    180.25 o
  -9  13   1     5386.98     5375.05    135.33 o
  -8  13   1     6771.91     6629.65    194.73 o
  -7  13   1      251.98      259.38    134.20 o
  -6  13   1     2610.57     2716.39     91.90 o
  -5  13   1     6562.06     6273.67    128.24 o
  -4  13   1     8415.45     8477.98    257.05 o
  -3  13   1      475.60      549.42     30.62 o
  -2  13   1        6.09       48.63     16.56 o
  -1  13   1    22795.36    23686.68    445.86 o
   0  13   1     1256.10     1187.28     45.04 o
   1  13   1      992.87     1017.88     32.43 o
   2  13   1    15933.42    16237.76    228.13 o
   3  13   1     8267.55     8317.63    196.62 o
   4  13   1    13393.05    12524.02    234.70 o
   5  13   1      466.02      428.73     27.02 o
   6  13   1      866.75      860.77     41.23 o
   7  13   1    11556.26    11415.77    497.13 o
   8  13   1     5302.24     5255.69    114.08 o
   9  13   1     1575.96     1688.85    104.50 o
  10  13   1     3821.44     3889.13    151.38 o
  11  13   1     1628.00     1671.67    143.23 o
  12  13   1     6632.15     7032.59    198.30 o
  13  13   1       43.89       63.04     57.64 o
  14  13   1      347.15      322.43     63.05 o
  15  13   1     4314.68     4458.46    154.98 o
  16  13   1     4784.54     4968.64    183.82 o
  17  13   1     1502.70     1340.33    126.11 o
  18  13   1      715.64      774.59    129.70 o
  19  13   1     2011.49     1817.81    181.96 o
 -19  14   1       12.85       16.21    122.48 o
 -18  14   1     1024.84      839.46    100.88 o
 -17  14   1     1986.23     1969.17    129.72 o
 -16  14   1      459.66      533.19     91.87 o
 -15  14   1     4726.26     4655.10    158.59 o
 -14  14   1      152.61      172.92     57.64 o
 -13  14   1     3065.20     3032.61    117.12 o
 -12  14   1     3436.99     3789.64    135.15 o
 -11  14   1     1883.31     1854.68    127.02 o
 -10  14   1     4239.29     4108.84    161.30 o
  -9  14   1     4432.24     4266.25    266.75 o
  -8  14   1     4260.15     4524.46    346.05 o
  -7  14   1     1201.64     1427.88     46.65 o
  -6  14   1    15001.09    14914.89    329.49 o
  -5  14   1     5444.38     5891.97    122.21 o
  -4  14   1     5082.15     4889.02    131.60 o
  -3  14   1     2674.47     2971.56     70.28 o
  -2  14   1     8291.75     8849.54    364.36 o
  -1  14   1     3939.64     3975.23     78.06 o
   0  14   1      139.76       97.27     28.82 o
   1  14   1     1486.86     1428.74     41.44 o
   2  14   1       19.36       68.45     19.81 o
   3  14   1     2413.97     2618.24     91.90 o
   4  14   1      424.54      327.85     45.03 o
   5  14   1      414.86      399.90     32.42 o
   6  14   1      589.20      580.35     89.17 o
   7  14   1      659.08      624.49    251.30 o
   8  14   1     1009.38      996.35     66.66 o
   9  14   1       94.92       89.65     50.44 o
  10  14   1     1899.39     1993.02     55.17 o
  11  14   1     1766.16     1671.64     79.27 o
  12  14   1      135.14      147.70     41.43 o
  13  14   1     5021.80     5374.52    138.78 o
  14  14   1     1110.39     1113.30     64.85 o
  15  14   1      829.16      805.22     72.06 o
  16  14   1     2201.56     2052.09    115.31 o
  17  14   1      944.02      929.53    136.91 o
  18  14   1     1601.52     1406.99    109.89 o
  19  14   1     1429.56     1210.60    156.73 o
 -19  15   1     4068.22     3656.19    313.54 o
 -18  15   1      146.26      259.38     93.67 o
 -17  15   1     1956.68     1740.35    131.52 o
 -16  15   1        1.17      -79.25     79.25 o
 -15  15   1     1781.20     1792.58    100.89 o
 -14  15   1     2240.84     2342.21    109.90 o
 -13  15   1      102.89       95.47     57.64 o
 -12  15   1     5900.44     5721.26    187.46 o
 -11  15   1     1340.60     1191.04     75.86 o
 -10  15   1        2.53       22.17    156.71 o
  -9  15   1     3105.12     2925.49     78.62 o
  -8  15   1      350.29      390.11    236.87 o
  -7  15   1     1379.03     1433.19    324.29 o
  -6  15   1      245.79      207.20     60.34 o
  -5  15   1     4442.67     4489.13    416.37 o
  -4  15   1        3.97       41.43     34.22 o
  -3  15   1      985.09      892.23     47.74 o
  -2  15   1     4933.37     5724.85    194.69 o
  -1  15   1       87.38      116.67     18.28 o
   0  15   1    17496.70    18922.97    305.27 o
   1  15   1     4807.19     5150.09    102.75 o
   2  15   1      326.86      390.89     25.22 o
   3  15   1    10063.44    10392.64    329.24 o
   4  15   1     4744.53     4610.91    133.39 o
   5  15   1     2221.13     2144.18     90.09 o
   6  15   1     8289.04     8268.67    169.52 o
   7  15   1     1331.78     1204.52    141.42 o
   8  15   1     9590.60     9686.52    558.22 o
   9  15   1     1236.59     1207.37    104.49 o
  10  15   1       15.05       23.00    258.48 o
  11  15   1    14438.82    14994.45    296.97 o
  12  15   1       21.57       84.66     43.23 o
  13  15   1     1854.05     1895.31     72.06 o
  14  15   1     1949.46     2048.45     86.48 o
  15  15   1        2.88      -48.63     48.63 o
  16  15   1     3615.49     3520.97    171.18 o
  17  15   1        5.34       -9.01     63.04 o
 -18  16   1      238.72       77.45     75.65 o
 -17  16   1      510.71      389.09     79.26 o
 -16  16   1      700.39      684.52     97.27 o
 -15  16   1     2535.03     2149.46    136.93 o
 -14  16   1     1349.09     1468.23     99.08 o
 -13  16   1     1008.62     1035.83     79.26 o
 -12  16   1      543.13      340.45     75.66 o
 -11  16   1     3195.85     3324.58    102.71 o
 -10  16   1       20.18       26.39     72.95 o
  -9  16   1     1144.49     1190.53     53.54 o
  -8  16   1     7041.84     6952.94    283.06 o
  -7  16   1      235.42      161.54    100.87 o
  -6  16   1     5414.83     5615.24    337.09 o
  -5  16   1     3386.57     3368.15    117.14 o
  -4  16   1      696.85      742.18     55.84 o
  -3  16   1     6625.07     7290.34    277.66 o
  -2  16   1       64.17       65.15     16.63 o
  -1  16   1      147.53      178.33     30.62 o
   0  16   1     1212.83     1257.49     45.04 o
   1  16   1       76.88       90.06     27.02 o
   2  16   1     5387.00     5867.76    126.19 o
   3  16   1     1257.88     1257.49     61.25 o
   4  16   1      659.17      682.73     61.25 o
   5  16   1      209.12      232.37     54.04 o
   6  16   1     3134.68     3369.78     88.30 o
   7  16   1     1645.31     1486.35     54.05 o
   8  16   1      896.44      923.09    198.16 o
   9  16   1     5864.37     6058.58    560.61 o
  10  16   1      380.15      417.52     91.87 o
  11  16   1      716.58      731.58     53.69 o
  12  16   1     2156.74     2125.99     75.67 o
  13  16   1     1130.18     1064.66     59.45 o
  14  16   1     2407.97     2237.73     88.28 o
  15  16   1      264.10      262.99     79.26 o
  16  16   1      172.91      214.35    126.09 o
  17  16   1     5033.05     4835.20    291.95 o
  18  16   1      205.53      160.31    135.09 o
 -17  17   1      141.11       93.67     63.04 o
 -16  17   1        1.34       99.07     59.44 o
 -15  17   1      748.42      700.73     91.87 o
 -14  17   1       86.15       93.66     66.65 o
 -13  17   1      290.93      126.09     75.65 o
 -12  17   1       25.74       -7.20     59.44 o
 -11  17   1      244.56      293.61     68.45 o
 -10  17   1     1817.23     1671.91     97.29 o
  -9  17   1     2104.76     2003.94     92.95 o
  -8  17   1     2075.70     2122.42     97.29 o
  -7  17   1      218.95      202.37     78.36 o
  -6  17   1     2457.84     2591.03    102.70 o
  -5  17   1     1050.01     1057.47     66.66 o
  -4  17   1     4623.70     4653.79    136.98 o
  -3  17   1        6.74       -1.80     46.83 o
  -2  17   1      116.09       66.65     46.83 o
  -1  17   1     2547.44     2574.90     95.50 o
   0  17   1       18.81      -41.43     41.43 o
   1  17   1     1439.75     1407.05     72.06 o
   2  17   1      869.18      873.70     70.26 o
   3  17   1      688.28      731.37     57.64 o
   4  17   1     3974.52     4220.82    127.96 o
   5  17   1       62.14      113.48     45.03 o
   6  17   1        0.16      -55.84     55.84 o
   7  17   1     3723.27     3833.08    100.92 o
   8  17   1      118.03      113.52    179.22 o
   9  17   1     1357.65     1363.66    106.29 o
  10  17   1     1671.34     1539.78     74.83 o
  11  17   1      118.87      104.94    126.99 o
  12  17   1      362.71      326.04     73.85 o
  13  17   1       12.51      -16.21     54.04 o
  14  17   1       87.67       48.63     61.24 o
  15  17   1      401.80      279.20    120.69 o
  16  17   1      244.70      194.54     91.86 o
  17  17   1      105.73      165.71    126.09 o
 -17  18   1       68.16       82.86     93.66 o
 -16  18   1     2277.00     2257.47    136.93 o
 -15  18   1      277.98      293.61     91.87 o
 -14  18   1     2925.22     2872.07    149.55 o
 -13  18   1     4083.99     4317.69    169.39 o
 -12  18   1      107.33      118.88     77.45 o
 -11  18   1     8128.71     8138.43    237.99 o
 -10  18   1      646.05      565.63     57.64 o
  -9  18   1     5644.44     5742.41    184.90 o
  -8  18   1     9174.02    10078.58    283.12 o
  -7  18   1      874.61      877.30     68.45 o
  -6  18   1    10183.97    10841.50    293.99 o
  -5  18   1     2603.41     2870.34    109.91 o
  -4  18   1      436.93      374.68     64.85 o
  -3  18   1     8566.98     8913.82    232.63 o
  -2  18   1      250.15      208.95     57.64 o
  -1  18   1     1033.89      965.60     64.85 o
   0  18   1     5974.83     6408.63    174.86 o
   1  18   1      455.43      362.07     61.25 o
   2  18   1    13164.21    13800.51    330.22 o
   3  18   1     1296.57     1320.53     79.27 o
   4  18   1      520.11      479.16     64.85 o
   5  18   1     9304.68     9747.52    256.09 o
   6  18   1     6607.41     6529.60    201.91 o
   7  18   1        0.58      -46.83     46.83 o
   8  18   1      452.21      386.95     95.47 o
   9  18   1     3826.94     3930.88    196.42 o
  10  18   1      746.60      567.12    265.70 o
  11  18   1     1179.21     1039.45     82.87 o
  12  18   1      700.34      733.16     70.25 o
  13  18   1       40.54      136.89     70.25 o
  14  18   1     5322.54     5287.81    227.08 o
  15  18   1        0.93      160.31    118.88 o
  16  18   1      629.16      493.57    138.70 o
 -16  19   1      961.71      644.90     97.28 o
 -15  19   1       15.22      -68.45     68.45 o
 -14  19   1     4859.79     4919.88    225.27 o
 -13  19   1      321.07      331.44     86.46 o
 -12  19   1      662.60      848.44     77.46 o
 -11  19   1     2419.55     2183.69    111.71 o
 -10  19   1     1856.95     1954.75    117.10 o
  -9  19   1     5054.24     4839.18    171.22 o
  -8  19   1      604.65      507.98     66.65 o
  -7  19   1      785.88      897.10     77.46 o
  -6  19   1     2356.10     2266.61    126.12 o
  -5  19   1     6705.75     7005.53    201.91 o
  -4  19   1       32.52      108.07     61.24 o
  -3  19   1     2073.16     2089.99    104.50 o
  -2  19   1     5055.39     5291.90    162.22 o
  -1  19   1     1129.09     1194.39     79.27 o
   0  19   1    11424.54    12169.32    310.28 o
   1  19   1     1819.15     1879.13     95.49 o
   2  19   1        7.66       91.86     63.04 o
   3  19   1    17504.78    19096.46    482.02 o
   4  19   1      919.57      965.57     77.46 o
   5  19   1     8742.38     9135.07    257.86 o
   6  19   1     8541.62     8747.01    243.42 o
   7  19   1      764.26      774.60     79.26 o
   8  19   1    13176.68    13234.59   1202.41 o
   9  19   1      795.64      738.61    550.33 o
  10  19   1      972.80      927.74     88.27 o
  11  19   1     5958.96     6198.55    207.28 o
  12  19   1      215.94      221.56     75.65 o
  13  19   1     2979.64     2745.95    145.95 o
  14  19   1     1505.19     1302.49    149.53 o
  15  19   1        0.69       52.24    120.68 o
  16  19   1     2057.68     1994.37    192.77 o
 -15  20   1      115.19        7.20     91.86 o
 -14  20   1      862.27      915.11    111.69 o
 -13  20   1      488.10      288.21     64.85 o
 -12  20   1      732.97      625.08     84.66 o
 -11  20   1      700.54      769.18     91.87 o
 -10  20   1      386.52      522.38     88.26 o
  -9  20   1      950.04     1035.82     95.48 o
  -8  20   1      665.23      556.62     68.45 o
  -7  20   1      287.07      425.10     63.05 o
  -6  20   1      303.76      426.91     77.46 o
  -5  20   1      585.97      628.67     77.46 o
  -4  20   1      892.80      974.57     61.25 o
  -3  20   1     3092.04     3414.64    135.14 o
  -2  20   1      154.92      226.96     68.45 o
  -1  20   1     3813.61     3879.91    144.17 o
   0  20   1      868.39      841.27     66.65 o
   1  20   1       75.25       90.06     64.84 o
   2  20   1      247.80      275.60     64.85 o
   3  20   1        0.59      -48.63     66.65 o
   4  20   1      434.80      410.70     70.25 o
   5  20   1       72.67      115.28     55.84 o
   6  20   1      396.36      295.42     63.05 o
   7  20   1      149.12       95.47     59.44 o
   8  20   1      280.93      282.80     72.05 o
   9  20   1      216.50      195.15    182.83 o
  10  20   1      441.90      351.26     93.67 o
  11  20   1      321.62      295.41     75.65 o
  12  20   1      692.06      825.02     93.67 o
  13  20   1      148.05       34.22     86.46 o
  14  20   1      146.76      149.50     84.66 o
  15  20   1      562.63      480.96    135.10 o
 -14  21   1     2129.06     1871.88    122.51 o
 -13  21   1     1009.48     1259.19    108.08 o
 -12  21   1     2442.15     2661.10    153.14 o
 -11  21   1       59.28      171.12     72.05 o
 -10  21   1     1184.39     1196.17     90.07 o
  -9  21   1     1451.94     1529.49     95.48 o
  -8  21   1      434.72      327.84     68.45 o
  -7  21   1      157.44      214.35     63.04 o
  -6  21   1      273.76      281.00     66.65 o
  -5  21   1     2936.47     3014.50    135.14 o
  -4  21   1     1073.81     1071.87     86.47 o
  -3  21   1        0.75       79.25     54.04 o
  -2  21   1     1593.59     1635.83     82.87 o
  -1  21   1     4631.64     5030.04    171.21 o
   0  21   1     4222.68     4303.53    147.78 o
   1  21   1        5.27       -1.80     46.83 o
   2  21   1     1700.63     1781.78     97.29 o
   3  21   1     6241.46     6451.40    218.11 o
   4  21   1      719.35      653.90     81.06 o
   5  21   1      159.05      212.55     54.04 o
   6  21   1     2570.72     2556.70    126.12 o
   7  21   1      919.91      879.09     88.27 o
   8  21   1     1943.55     1765.59     99.09 o
   9  21   1      294.26      237.77     82.86 o
  10  21   1     1131.91     1140.32    104.48 o
  11  21   1     2526.32     2284.57    138.73 o
  12  21   1     2268.69     2088.12    129.72 o
  13  21   1       41.78     -124.29    124.29 o
  14  21   1      616.90      623.26    145.91 o
 -13  22   1     1647.99     1542.11    118.90 o
 -12  22   1      141.56      178.32     93.67 o
 -11  22   1     3522.93     3755.14    191.00 o
 -10  22   1       75.75      100.87     86.46 o
  -9  22   1     1642.93     1652.02    118.90 o
  -8  22   1     3962.25     4005.87    169.39 o
  -7  22   1        1.61      -50.43     55.84 o
  -6  22   1     2876.63     2745.96    133.33 o
  -5  22   1     1339.95     1374.55     81.07 o
  -4  22   1        5.09      144.10     75.65 o
  -3  22   1     5781.62     5915.58    198.27 o
  -2  22   1      642.29      711.54     72.05 o
  -1  22   1      908.25      961.96     90.07 o
   0  22   1     2354.68     2520.61    117.11 o
   1  22   1      106.72      219.75     63.04 o
   2  22   1     3396.27     3459.72    145.96 o
   3  22   1      102.64       55.84     61.24 o
   4  22   1       50.54      113.48     55.84 o
   5  22   1     2108.88     2075.51    118.91 o
   6  22   1      684.19      639.49     73.86 o
   7  22   1        3.67      -12.61     75.65 o
   8  22   1      301.26      286.40     72.05 o
   9  22   1      747.14      751.17     93.67 o
  10  22   1       26.40       36.02     86.46 o
  11  22   1     1177.49     1284.43    115.29 o
  12  22   1     1073.05      801.63     90.07 o
 -12  23   1      294.10      241.37     97.27 o
 -11  23   1       42.08       61.24     79.25 o
 -10  23   1        9.93      -52.24     75.65 o
  -9  23   1       26.77       86.46     75.65 o
  -8  23   1       46.24      -36.02     90.06 o
  -7  23   1      220.42      253.98     86.46 o
  -6  23   1      100.53      133.29     86.46 o
  -5  23   1        7.43        5.40     68.45 o
  -4  23   1      319.00      208.95     84.66 o
  -3  23   1     2717.48     2882.84    140.54 o
  -2  23   1      641.31      608.86     77.46 o
  -1  23   1     1574.81     1772.72    115.30 o
   0  23   1     1908.32     1886.29    117.11 o
   1  23   1     2391.82     2289.98    118.91 o
   2  23   1     2438.20     2558.44    135.13 o
   3  23   1     2559.82     2376.50    129.73 o
   4  23   1     1123.16     1026.83     84.67 o
   5  23   1     1727.40     1846.61    115.30 o
   6  23   1      772.71      879.07     77.46 o
   7  23   1     3055.21     2933.36    135.14 o
   8  23   1     2597.36     2682.77    142.34 o
   9  23   1     3594.81     3576.78    189.20 o
  10  23   1     3629.41     3668.67    200.01 o
  11  23   1      123.55       66.65     93.67 o
 -10  24   1     2347.51     2298.91    158.55 o
  -9  24   1      607.64      432.32    102.68 o
  -8  24   1      311.21      522.37    102.67 o
  -7  24   1     6413.78     6865.50    279.38 o
  -6  24   1      236.08      414.29     82.86 o
  -5  24   1      229.03      163.92     88.26 o
  -4  24   1     3833.00     3931.90    178.40 o
  -3  24   1      408.70      311.63     70.25 o
  -2  24   1      950.19      924.13     79.26 o
  -1  24   1      528.39      475.55     93.67 o
   0  24   1        1.89      -82.86     82.86 o
   1  24   1     2230.20     2417.84    133.32 o
   2  24   1      108.09       75.65     86.46 o
   3  24   1      859.95      889.89     99.08 o
   4  24   1     2491.78     2688.15    131.52 o
   5  24   1     1646.08     1525.91    118.90 o
   6  24   1     1719.44     1848.40    124.31 o
   7  24   1       33.95       81.06     75.65 o
   8  24   1     1207.60     1194.36     95.48 o
   9  24   1     1513.75     1444.81    109.89 o
  10  24   1     1065.52      823.25     91.87 o
  -9  25   1     2302.62     2179.99    190.97 o
  -8  25   1       85.92      117.08     72.05 o
  -7  25   1        1.46       91.86     70.25 o
  -6  25   1     1154.04     1300.64    115.29 o
  -5  25   1      406.62      349.45    104.48 o
  -4  25   1     1092.01     1086.27    104.48 o
  -3  25   1      165.36      156.71     88.26 o
  -2  25   1      239.92      362.06     79.26 o
  -1  25   1      761.43      844.84     90.07 o
   0  25   1     1132.80     1194.36    108.09 o
   1  25   1        0.67       52.24     95.47 o
   2  25   1       56.54      149.50     66.65 o
   3  25   1     1075.64     1142.11     99.08 o
   4  25   1      302.22      392.68     81.06 o
   5  25   1       76.55      -59.44     75.65 o
   6  25   1      306.00      198.14    106.28 o
   7  25   1      463.89      506.17    104.48 o
   8  25   1      579.73      480.96     90.07 o
  -6  26   1     1141.55     1158.32    126.10 o
  -5  26   1      721.83      590.85    109.88 o
  -4  26   1     3307.43     3362.23    185.59 o
  -3  26   1      772.44      848.45    115.29 o
  -2  26   1      495.47      513.38     93.67 o
  -1  26   1      817.12      688.13    111.69 o
   0  26   1        3.41      -55.84     97.27 o
   1  26   1      538.68      625.06     88.27 o
   2  26   1       27.24      -41.43     81.06 o
   3  26   1       35.32       10.81     95.47 o
   4  26   1      164.17      228.76    102.67 o
   5  26   1      185.39      261.18     82.86 o
   6  26   1      102.59      282.80    138.70 o
  -2  27   1      155.59      257.58    104.47 o
  -1  27   1     5605.21     5720.32    290.16 o
   0  27   1      149.34      174.72     84.66 o
   1  27   1     1668.37     1606.96    126.11 o
   2  27   1     4867.16     4750.35    326.18 o
 -23   0   2      367.73      163.92     93.67 o
 -22   0   2     5425.24     5471.61    346.03 o
 -21   0   2     2546.13     2744.02    212.60 o
 -20   0   2      199.21      111.68    117.08 o
 -19   0   2    20464.63    22512.64    823.30 o
 -18   0   2       28.35        3.60     90.06 o
 -17   0   2     7839.81     7823.29    319.13 o
 -16   0   2     9739.19     9692.36    344.48 o
 -15   0   2      883.98      902.53     84.67 o
 -14   0   2    15751.98    16010.92    355.68 o
 -13   0   2        6.23       55.84     18.01 o
 -12   0   2    14654.57    15648.72    337.68 o
 -11   0   2    43551.97    44851.23   1100.35 o
 -10   0   2      644.44      792.64     68.46 o
  -9   0   2    18923.03    19654.72    520.94 o
  -8   0   2    11156.55    10134.68    236.61 o
  -7   0   2      583.86      652.15     30.63 o
  -6   0   2    49765.89    53861.14   1024.60 o
  -5   0   2      309.19      396.32     30.62 o
  -4   0   2    24989.82    24265.44    407.85 o
  -3   0   2      410.90      632.37     21.62 o
  -2   0   2   134493.63   137666.92   3081.30 o
  -1   0   2    23934.63    23326.67    316.68 o
   0   0   2      817.49      841.65     14.42 o
   1   0   2    26199.36    25108.38    312.99 o
   2   0   2     7986.99     8239.15     95.87 o
   3   0   2    11021.91    11623.94    159.28 o
   4   0   2     5415.29     5082.58     77.61 o
   5   0   2     7503.28     7798.39    126.39 o
   6   0   2    36652.87    36143.69    585.99 o
   7   0   2      831.78      776.49     27.02 o
   8   0   2    31958.79    31825.97    535.18 o
   9   0   2    40206.19    41457.39    797.22 o
  10   0   2     2188.58     2110.10     66.67 o
  11   0   2    49847.42    50262.93    975.57 o
  12   0   2       80.26       86.46     30.62 o
  13   0   2      270.15      201.75     32.42 o
  14   0   2    19452.85    20635.69    590.62 o
  15   0   2      218.27      288.21     68.45 o
  16   0   2     2908.89     3221.79    160.37 o
  17   0   2     7130.32     7333.74    313.68 o
  18   0   2      316.49      183.73     81.06 o
  19   0   2    17407.21    17834.29    694.82 o
  20   0   2      650.30      571.03    113.49 o
  21   0   2       46.84      255.78    111.68 o
  22   0   2     6259.52     6364.16    423.56 o
 -23   1   2      461.49      511.20     95.30 o
 -22   1   2      400.55      406.70     76.56 o
 -21   1   2       20.56       30.98     65.94 o
 -20   1   2     1113.56     1240.51     96.17 o
 -19   1   2      113.98      219.19     75.78 o
 -18   1   2        1.15       65.42     53.94 o
 -17   1   2      956.39      988.51     79.26 o
 -16   1   2     1775.27     1957.51     92.30 o
 -15   1   2     1798.42     1781.26     83.97 o
 -14   1   2      230.28      212.04     57.64 o
 -13   1   2     6547.43     6510.27    167.48 o
 -12   1   2      242.08      238.81     16.21 o
 -11   1   2     2706.41     2606.73     61.40 o
 -10   1   2      681.65      708.28     25.04 o
  -9   1   2      253.75      284.92     31.57 o
  -8   1   2    16814.61    15927.46    222.51 o
  -7   1   2     2118.96     2507.00     45.06 o
  -6   1   2    23231.79    23330.60    344.74 o
  -5   1   2    30231.93    30874.41    392.76 o
  -4   1   2    13067.49    13149.73    177.00 o
  -3   1   2     7592.16     7827.23    100.36 o
  -2   1   2    52762.51    52134.28    535.31 o
  -1   1   2      901.24      926.98     12.06 o
   0   1   2    41605.59    39664.50    307.31 o
   1   1   2    38128.53    37761.02    287.89 o
   2   1   2      557.46      460.55     21.62 o
   3   1   2    12833.11    12407.10    112.91 o
   4   1   2      810.20      918.22     18.02 o
   5   1   2    22053.60    21473.30    226.32 o
   6   1   2     3318.88     3459.22     46.21 o
   7   1   2      399.75      335.02     29.72 o
   8   1   2     6352.45     6291.29    121.76 o
   9   1   2     4047.26     3856.09     71.38 o
  10   1   2     1148.57     1220.62     57.65 o
  11   1   2      514.29      429.99     71.15 o
  12   1   2      409.36      399.23     43.23 o
  13   1   2      770.14      771.47     33.05 o
  14   1   2      539.09      478.61     47.75 o
  15   1   2     1142.34     1060.88     64.93 o
  16   1   2       45.95       18.37     37.59 o
  17   1   2     2828.61     2962.43     90.85 o
  18   1   2      229.44      239.92     60.49 o
  19   1   2      316.22      223.22     62.96 o
  20   1   2     2689.86     2669.40    133.48 o
  21   1   2      276.92      364.10     78.36 o
  22   1   2     1584.08     1530.54    116.51 o
 -23   2   2     1726.90     1370.97    153.13 o
 -22   2   2      322.25      476.14     95.47 o
 -21   2   2        3.23        5.23     54.68 o
 -20   2   2     1773.05     1950.50    134.22 o
 -19   2   2     4076.23     4396.97    242.38 o
 -18   2   2      530.83      532.81     81.96 o
 -17   2   2      240.27      235.41     64.24 o
 -16   2   2      582.19      565.33     66.79 o
 -15   2   2     3818.73     3964.85    125.13 o
 -14   2   2      213.74      223.45     72.05 o
 -13   2   2     7233.67     7307.32    184.09 o
 -12   2   2     1250.15     1360.29    134.22 o
 -11   2   2     1573.33     1395.18     64.83 o
 -10   2   2     4734.17     4523.98    113.46 o
  -9   2   2        9.61      -25.28     34.32 o
  -8   2   2       57.42       -9.91     20.38 o
  -7   2   2     4827.96     4866.91    110.02 o
  -6   2   2     7075.72     7461.87    186.83 o
  -5   2   2     9370.60     9543.69    188.85 o
  -4   2   2      768.42      964.01     19.11 o
  -3   2   2     1378.76     1558.13     24.63 o
  -2   2   2     6769.02     6597.83     96.72 o
  -1   2   2    10066.47     9634.03    125.02 o
   0   2   2       76.80      181.18      9.91 o
   1   2   2     3043.31     3201.77     29.48 o
   2   2   2      910.01      877.90     11.26 o
   3   2   2      238.77      265.99     25.22 o
   4   2   2       54.45       68.52      7.33 o
   5   2   2     6018.09     5836.78    122.71 o
   6   2   2       19.57       24.32      8.92 o
   7   2   2      231.50      142.67     11.25 o
   8   2   2     2932.62     2948.33     53.17 o
   9   2   2     8256.39     8721.83    123.45 o
  10   2   2     3782.10     3370.85     59.26 o
  11   2   2     6886.17     6812.87    105.51 o
  12   2   2       27.60       45.78     18.17 o
  13   2   2     1281.28     1256.72     41.44 o
  14   2   2     2753.25     2740.23     75.99 o
  15   2   2     1409.50     1426.94     55.81 o
  16   2   2       30.81       14.05     97.27 o
  17   2   2       16.52       34.50     45.03 o
  18   2   2     1549.47     1555.31     87.20 o
  19   2   2     1879.23     2041.66    170.25 o
  20   2   2       11.69      128.76     68.13 o
  21   2   2        7.96      -20.40     75.77 o
  22   2   2      223.83      155.26     62.59 o
 -22   3   2      813.23      817.48    108.08 o
 -21   3   2      451.48      493.94     65.78 o
 -20   3   2     4853.53     5270.80    154.68 o
 -19   3   2      652.57      660.57     64.98 o
 -18   3   2        0.35      -37.62     42.98 o
 -17   3   2     2907.97     3076.04     96.85 o
 -16   3   2     2619.72     2560.43     83.48 o
 -15   3   2      140.03      156.81     47.73 o
 -14   3   2     1492.43     1559.55     75.73 o
 -13   3   2     6446.83     6559.79    158.62 o
 -12   3   2     2905.64     2854.21    100.02 o
 -11   3   2     7545.96     7532.84    166.36 o
 -10   3   2       22.39      124.92     85.56 o
  -9   3   2      942.13      879.35     45.86 o
  -8   3   2    25096.62    23063.03    421.27 o
  -7   3   2    22956.83    24046.74    325.53 o
  -6   3   2    11800.23    11654.95    152.81 o
  -5   3   2    20926.99    19699.90    237.42 o
  -4   3   2     7465.48     7930.87    127.35 o
  -3   3   2     3496.36     3904.58     54.38 o
  -2   3   2    29725.52    28725.69    302.88 o
  -1   3   2     6085.63     6017.06     70.27 o
   0   3   2     9693.46     9301.70     96.88 o
   1   3   2     2946.46     3561.43     41.49 o
   2   3   2     3397.58     3141.60     37.88 o
   3   3   2    24313.69    23971.59    241.81 o
   4   3   2     2883.90     2677.67     81.13 o
   5   3   2    44788.16    43138.64    752.93 o
   6   3   2     5352.86     5966.84     65.99 o
   7   3   2      138.04      177.14     11.25 o
   8   3   2    17966.98    17501.73    225.13 o
   9   3   2        2.03       75.34     16.88 o
  10   3   2      306.79      334.64     21.21 o
  11   3   2     3464.55     3561.79    110.84 o
  12   3   2     9912.67    10061.21    159.91 o
  13   3   2     1809.44     1789.51     54.95 o
  14   3   2     1414.19     1367.73     51.99 o
  15   3   2     3987.85     4051.07    280.24 o
  16   3   2     7995.92     8038.26    186.11 o
  17   3   2    13546.94    14661.95    388.11 o
  18   3   2       29.36       92.12     55.84 o
  19   3   2       86.76       75.18    107.17 o
  20   3   2     6588.66     6645.62    263.38 o
  21   3   2      146.15      111.34     75.11 o
  22   3   2     1282.04     1200.68    109.55 o
 -22   4   2     3340.95     3539.94    186.65 o
 -21   4   2     1717.61     1829.28     86.86 o
 -20   4   2      451.85      527.97     66.65 o
 -19   4   2     4622.79     4728.51    263.12 o
 -18   4   2     1145.38     1209.73    161.23 o
 -17   4   2     4438.87     4620.57    146.88 o
 -16   4   2     7567.91     7813.26    181.72 o
 -15   4   2     5090.98     4919.00    122.04 o
 -14   4   2     8434.73     8252.13    231.74 o
 -13   4   2     3127.94     3273.23    120.74 o
 -12   4   2     7144.05     6727.49    307.47 o
 -11   4   2     6458.73     6255.72    121.37 o
 -10   4   2     1035.57      959.58     41.53 o
  -9   4   2     1878.61     1902.67     52.32 o
  -8   4   2     8837.99     7707.16    158.83 o
  -7   4   2        1.84       33.32     15.13 o
  -6   4   2     6193.45     6420.35     86.12 o
  -5   4   2      181.63      166.01     11.55 o
  -4   4   2     1756.85     1887.31     32.34 o
  -3   4   2      403.81      398.62     18.92 o
  -2   4   2     6617.97     6131.42    107.47 o
  -1   4   2    10427.13    10026.80    119.23 o
   0   4   2     1489.72     1924.41     24.12 o
   1   4   2     5835.22     6220.80     65.30 o
   2   4   2     7243.22     7167.10    131.86 o
   3   4   2     2432.84     2636.43     32.34 o
   4   4   2    42241.92    42671.89    830.50 o
   5   4   2    11328.00    11933.44    161.73 o
   6   4   2    10766.24    10227.98    284.48 o
   7   4   2    10107.88     9632.54    126.38 o
   8   4   2    15771.75    16076.13    194.80 o
   9   4   2    11469.68    11292.64    142.21 o
  10   4   2     1263.30     1395.53     31.58 o
  11   4   2    20511.31    21006.69    322.62 o
  12   4   2     4855.03     5034.28    207.30 o
  13   4   2     9951.78    10408.18    191.80 o
  14   4   2    12642.13    12959.21    242.51 o
  15   4   2     5321.93     5273.92    124.38 o
  16   4   2     4067.63     4118.57    110.75 o
  17   4   2      785.62      861.02     70.69 o
  18   4   2      578.65      539.00     68.64 o
  19   4   2     1788.88     1893.29    145.93 o
  20   4   2       38.80      153.09     69.34 o
  21   4   2      481.06      526.71     85.34 o
  22   4   2     1293.46     1313.30    153.12 o
 -22   5   2        0.38       69.25     91.68 o
 -21   5   2     4270.52     4058.24    165.79 o
 -20   5   2      472.10      533.51    108.08 o
 -19   5   2      766.42      707.76     59.76 o
 -18   5   2      957.53     1002.96     62.56 o
 -17   5   2     1015.83     1087.26     62.74 o
 -16   5   2     2064.38     2075.77     76.91 o
 -15   5   2      757.65      794.66     53.58 o
 -14   5   2      150.53      161.26     55.84 o
 -13   5   2      778.18     1016.01     48.90 o
 -12   5   2    13214.93    14086.29    236.87 o
 -11   5   2      224.91      332.48     34.59 o
 -10   5   2     3374.47     3420.14    138.78 o
  -9   5   2    14689.29    14712.58    403.78 o
  -8   5   2      301.27      252.44     28.91 o
  -7   5   2    13714.78    13205.87    173.81 o
  -6   5   2     2011.49     1735.43     33.34 o
  -5   5   2      539.11      648.95     21.66 o
  -4   5   2    23408.81    22107.10    248.81 o
  -3   5   2    12042.59    11918.07    143.16 o
  -2   5   2     1158.45     1169.70     45.05 o
  -1   5   2    43027.46    41961.57    427.19 o
   0   5   2     7738.70     8031.29     86.42 o
   1   5   2    18017.04    17906.08    190.66 o
   2   5   2     7125.22     6742.86    154.39 o
   3   5   2     1443.85     1513.15     20.99 o
   4   5   2    18863.35    17780.10    254.48 o
   5   5   2      711.22      956.93     18.98 o
   6   5   2     5056.10     4535.00     60.32 o
   7   5   2     2010.68     1916.87     33.32 o
   8   5   2       63.94       55.55     15.88 o
   9   5   2     3187.01     3025.01    109.04 o
  10   5   2      140.41      128.26     17.66 o
  11   5   2      479.03      520.12     27.55 o
  12   5   2     3721.39     3856.59     93.65 o
  13   5   2     1495.71     1544.36     55.99 o
  14   5   2      284.25      296.80    123.39 o
  15   5   2       65.02       59.99     38.73 o
  16   5   2     4989.11     4772.24    243.32 o
  17   5   2      113.14       39.49     57.69 o
  18   5   2     2470.52     2795.57    122.29 o
  19   5   2     1372.76     1194.75    124.30 o
  20   5   2       28.88      116.19     71.89 o
  21   5   2     2731.93     2375.36    246.84 o
 -22   6   2     2079.66     1862.98    140.25 o
 -21   6   2       12.24      -24.94     56.22 o
 -20   6   2     5840.98     6006.04    373.99 o
 -19   6   2     3432.45     3636.19    121.85 o
 -18   6   2     6092.36     6434.58    168.73 o
 -17   6   2      229.28      260.32    109.88 o
 -16   6   2        0.27       29.69     41.97 o
 -15   6   2     3627.84     3794.65    106.35 o
 -14   6   2     3313.41     3547.69     96.34 o
 -13   6   2    12816.87    13075.25    249.03 o
 -12   6   2        5.68      115.57     45.03 o
 -11   6   2      515.49      526.18     39.99 o
 -10   6   2    13016.97    12689.52    233.03 o
  -9   6   2      381.54      406.11     33.55 o
  -8   6   2      222.09      491.55     50.44 o
  -7   6   2     9352.63     8626.06    249.10 o
  -6   6   2    28008.28    29323.76    356.98 o
  -5   6   2      698.24      549.02     17.66 o
  -4   6   2      370.47      443.88     52.24 o
  -3   6   2    16453.26    16825.18    260.72 o
  -2   6   2    25643.75    25059.57    281.85 o
  -1   6   2    27422.83    26438.54    297.15 o
   0   6   2      966.15     1125.16     21.55 o
   1   6   2     1328.66     1113.86     35.14 o
   2   6   2     8966.52     8881.64    261.01 o
   3   6   2      234.48      187.53     14.41 o
   4   6   2       41.09       35.53      9.49 o
   5   6   2    12324.01    12175.43    132.96 o
   6   6   2        5.76       77.74     25.22 o
   7   6   2    16074.88    15748.65    200.92 o
   8   6   2     1610.38     1586.20     49.55 o
   9   6   2     1504.57     1514.42     35.06 o
  10   6   2    31192.54    31226.18    408.90 o
  11   6   2     9981.37     9625.21    144.32 o
  12   6   2     1682.13     1666.63    109.90 o
  13   6   2      825.29      763.17     41.52 o
  14   6   2     8984.32     9218.19    192.34 o
  15   6   2      507.04      579.07     45.55 o
  16   6   2      113.80       88.41     38.83 o
  17   6   2       41.39       49.53     67.55 o
  18   6   2     3543.95     3539.17    141.00 o
  19   6   2     1150.86     1278.85     91.69 o
  20   6   2      452.53      527.65     79.54 o
  21   6   2       70.96      207.41     85.97 o
 -22   7   2      120.37      133.71     78.31 o
 -21   7   2        8.02       88.85     81.06 o
 -20   7   2      466.14      397.57     65.75 o
 -19   7   2       10.82      -25.53     51.04 o
 -18   7   2       35.54      137.74     55.81 o
 -17   7   2        1.25       -1.20     76.55 o
 -16   7   2        6.99       42.47     49.34 o
 -15   7   2      241.85      263.49     43.60 o
 -14   7   2      913.48      961.72     76.56 o
 -13   7   2      107.70      132.71     80.16 o
 -12   7   2     2089.33     2205.17     69.53 o
 -11   7   2     1220.83     1080.64     49.77 o
 -10   7   2      118.82      135.79     34.22 o
  -9   7   2     8946.91     9523.56    255.30 o
  -8   7   2     4416.65     4077.40    101.86 o
  -7   7   2        2.03       -5.59     54.94 o
  -6   7   2     2803.22     2458.28     40.55 o
  -5   7   2     8358.99     8297.08    107.40 o
  -4   7   2     2818.95     2480.23     41.29 o
  -3   7   2     2021.63     2133.42     33.61 o
  -2   7   2    33897.08    34683.21    386.31 o
  -1   7   2     1528.17     1251.01     21.62 o
   0   7   2     6821.44     7516.45    103.29 o
   1   7   2    16170.39    17011.42    193.81 o
   2   7   2     2003.46     1651.17     24.64 o
   3   7   2    10443.83    10275.73    260.11 o
   4   7   2      993.60     1283.34     26.32 o
   5   7   2     5750.39     4936.52     62.35 o
   6   7   2       52.19       50.21     11.65 o
   7   7   2      380.71      418.68     18.17 o
   8   7   2     1194.59     1165.36     41.44 o
   9   7   2        0.78       29.35     38.73 o
  10   7   2      476.47      468.01     25.22 o
  11   7   2     3647.82     3991.80     70.14 o
  12   7   2      396.49      391.02     50.44 o
  13   7   2       24.53       60.20     50.43 o
  14   7   2      914.18      960.56    115.29 o
  15   7   2     1499.07     1561.61    143.22 o
  16   7   2     1275.88     1287.94     93.68 o
  17   7   2     4666.07     4735.71    427.12 o
  18   7   2      356.83      232.99     68.13 o
  19   7   2      316.77      338.14     76.99 o
  20   7   2     1342.34     1177.55     97.39 o
  21   7   2      724.63      767.29    104.48 o
 -22   8   2       67.33       34.50    193.63 o
 -21   8   2     2335.94     2354.07    113.19 o
 -20   8   2     5321.00     5772.40    223.48 o
 -19   8   2      123.45      105.84     68.24 o
 -18   8   2     7793.48     8087.83    207.67 o
 -17   8   2     1198.17     1257.30     66.83 o
 -16   8   2      766.50      883.61    124.30 o
 -15   8   2    16565.30    16991.35    360.53 o
 -14   8   2       26.43       34.33     52.24 o
 -13   8   2     9114.36     9401.61    191.84 o
 -12   8   2     6380.94     6373.45    138.75 o
 -11   8   2      710.99      717.32     47.46 o
 -10   8   2    19669.74    20106.05    519.58 o
  -9   8   2     2453.87     2633.94     58.18 o
  -8   8   2     3579.16     3539.14     82.95 o
  -7   8   2    12190.05    11911.15    176.31 o
  -6   8   2     6813.13     6905.02    116.06 o
  -5   8   2     8373.41     7770.84    116.11 o
  -4   8   2        4.90       16.62     17.11 o
  -3   8   2      947.16      671.46     18.44 o
  -2   8   2    23738.44    24553.11    259.56 o
  -1   8   2     5544.57     5505.84     76.50 o
   0   8   2      211.60      113.82     17.11 o
   1   8   2     2820.78     3459.79     48.76 o
   2   8   2    24109.84    23547.69    252.47 o
   3   8   2     2050.66     2444.15     37.55 o
   4   8   2    13007.31    12468.41    170.73 o
   5   8   2    19635.54    19111.25    518.28 o
   6   8   2     1255.20     1555.89     35.11 o
   7   8   2    26578.86    25824.58    318.72 o
   8   8   2     5069.69     5275.55    126.20 o
   9   8   2     3744.53     3750.59     73.94 o
  10   8   2    22288.24    22641.73    309.05 o
  11   8   2      590.47      624.35     24.81 o
  12   8   2    14427.83    14652.86    486.44 o
  13   8   2     6368.90     6505.38    125.87 o
  14   8   2        0.40       16.21     34.32 o
  15   8   2     7234.74     7134.65    168.71 o
  16   8   2     2209.00     2287.29     82.31 o
  17   8   2     1843.20     1909.15     98.67 o
  18   8   2     6083.48     6186.37    204.56 o
  19   8   2       21.70       70.95     79.25 o
  20   8   2     1470.18     1304.74    155.83 o
  21   8   2      850.02      834.48     97.97 o
 -21   9   2     3068.53     3065.19    295.49 o
 -20   9   2      255.94      267.53     64.80 o
 -19   9   2      627.16      619.69     70.21 o
 -18   9   2      405.57      406.06     58.54 o
 -17   9   2     1101.33     1041.72     64.46 o
 -16   9   2      837.85      908.74     65.32 o
 -15   9   2       97.23      125.47     62.14 o
 -14   9   2     4091.21     4134.80    113.45 o
 -13   9   2     2052.61     1977.90     71.96 o
 -12   9   2     4383.97     4436.00    108.03 o
 -11   9   2      169.09      202.44     63.95 o
 -10   9   2     1687.35     1837.29     71.17 o
  -9   9   2    15448.82    15358.46    245.04 o
  -8   9   2      309.29      215.35     20.59 o
  -7   9   2    24247.98    22425.71    310.16 o
  -6   9   2     9809.15    10110.99    183.84 o
  -5   9   2      720.99      658.47     81.97 o
  -4   9   2    37730.21    36198.22    480.52 o
  -3   9   2    16654.22    16778.34    299.28 o
  -2   9   2       14.84       45.20     20.71 o
  -1   9   2    35207.36    34748.45    437.42 o
   0   9   2       93.48      143.25     14.01 o
   1   9   2     7709.84     7157.72    126.32 o
   2   9   2    11310.35    11640.33    143.04 o
   3   9   2      320.75      309.26     17.36 o
   4   9   2    45460.79    44535.96    562.80 o
   5   9   2     2328.13     1845.65     61.27 o
   6   9   2     4995.19     4522.70     75.36 o
   7   9   2     8563.88     8452.55    123.76 o
   8   9   2     4036.20     4064.20     69.03 o
   9   9   2     2170.79     2223.81     57.66 o
  10   9   2       53.53       92.21     26.12 o
  11   9   2     4806.24     4711.33     90.86 o
  12   9   2     1560.43     1655.36    226.10 o
  13   9   2     6851.15     7221.39    185.70 o
  14   9   2       21.84      -22.17     33.67 o
  15   9   2      767.36      719.13     54.83 o
  16   9   2     8244.92     8259.51    197.94 o
  17   9   2     1896.70     1967.60     88.93 o
  18   9   2     3383.53     3476.08    145.10 o
  19   9   2     1718.30     1851.13    116.56 o
  20   9   2        3.63      -77.69     77.69 o
 -21  10   2        7.07       82.71     70.88 o
 -20  10   2      834.77      797.12     72.27 o
 -19  10   2      121.73      214.71     65.96 o
 -18  10   2      215.62      302.17    112.58 o
 -17  10   2       60.63       50.26     46.16 o
 -16  10   2     1310.74     1362.72     65.95 o
 -15  10   2       98.73      117.87     74.75 o
 -14  10   2      296.31      192.13     46.34 o
 -13  10   2      897.65      996.70     72.96 o
 -12  10   2      703.47      607.95    107.18 o
 -11  10   2      506.05      564.07     44.13 o
 -10  10   2       27.98        5.28     23.62 o
  -9  10   2      101.05      118.12     21.28 o
  -8  10   2        0.14      -42.33     42.33 o
  -7  10   2     3077.11     3139.41     72.10 o
  -6  10   2       75.85       66.37     31.52 o
  -5  10   2       77.54       93.09     24.32 o
  -4  10   2       92.47      174.89     39.63 o
  -3  10   2       38.46        7.20     13.33 o
  -2  10   2     1193.09     1435.18     34.66 o
  -1  10   2     7372.72     7440.92    118.05 o
   0  10   2      569.51      569.03     21.54 o
   1  10   2      897.91      980.33     21.62 o
   2  10   2        2.35        0.74     18.91 o
   3  10   2     6770.18     6546.68    123.56 o
   4  10   2      511.88      360.37     36.93 o
   5  10   2       97.67       99.08     18.53 o
   6  10   2     3952.93     3665.93     67.03 o
   7  10   2     2426.28     2465.09    126.14 o
   8  10   2       14.34       62.91     39.63 o
   9  10   2      102.50      130.80     25.06 o
  10  10   2     3007.15     2881.11     59.74 o
  11  10   2      231.76      299.85     30.50 o
  12  10   2     1583.31     1707.08    100.89 o
  13  10   2     1007.83     1027.26    357.59 o
  14  10   2     1000.00     1005.21     70.26 o
  15  10   2      390.91      230.57     41.43 o
  16  10   2      182.55      169.32     88.26 o
  17  10   2        9.98       30.62     91.86 o
  18  10   2      398.07      585.42    108.08 o
  19  10   2        2.73       54.04     75.65 o
  20  10   2      158.57      122.49    115.28 o
 -21  11   2     2349.26     2201.62    227.01 o
 -20  11   2     1084.36     1091.66     86.62 o
 -19  11   2      639.29      294.42     88.27 o
 -18  11   2      795.37      798.63    108.98 o
 -17  11   2     1475.32     1415.22    127.01 o
 -16  11   2     1549.60     1689.62     77.43 o
 -15  11   2      322.90      289.31     58.63 o
 -14  11   2       50.08      151.49     43.56 o
 -13  11   2     2296.19     2318.01     63.64 o
 -12  11   2    13761.98    13776.36    235.98 o
 -11  11   2      326.69      421.19     21.21 o
 -10  11   2      377.80      378.29     50.44 o
  -9  11   2    17601.53    17530.46    285.89 o
  -8  11   2      343.27      293.40     25.02 o
  -7  11   2    10913.96    11390.10    207.61 o
  -6  11   2     6019.94     6012.76    119.56 o
  -5  11   2     1330.73     1611.72     80.17 o
  -4  11   2    26104.87    25702.42    440.84 o
  -3  11   2      265.31      314.40    143.21 o
  -2  11   2     1587.03     1612.81    150.45 o
  -1  11   2    16001.37    15711.31    236.35 o
   0  11   2     1582.07     1568.55     36.80 o
   1  11   2    13439.58    13521.84    196.58 o
   2  11   2      812.76      795.02     24.10 o
   3  11   2     1798.78     1820.39     41.58 o
   4  11   2    27430.77    27245.26    419.80 o
   5  11   2     1550.09     1659.69     44.10 o
   6  11   2      480.17      389.30     87.37 o
   7  11   2     5152.40     4934.35    290.25 o
   8  11   2     4671.42     4732.48    141.50 o
   9  11   2     2954.05     2966.58    136.05 o
  10  11   2     1821.11     1836.23    126.12 o
  11  11   2     1423.62     1627.92    179.26 o
  12  11   2     8555.53     8570.72    178.32 o
  13  11   2     3556.57     3730.24    122.54 o
  14  11   2        5.90       19.81     52.24 o
  15  11   2      577.25      596.25     61.25 o
  16  11   2     1946.58     2007.01    140.53 o
  17  11   2     1540.23     1354.75    133.31 o
  18  11   2     1337.47     1351.11    140.52 o
  19  11   2      164.47      181.93    113.48 o
  20  11   2     1012.91      810.64    145.91 o
 -20  12   2     4542.52     4270.26    193.72 o
 -19  12   2        7.13      -48.54     70.25 o
 -18  12   2     8298.83     9141.48    310.99 o
 -17  12   2     1221.12     1452.03     81.07 o
 -16  12   2     1081.86     1226.84     74.00 o
 -15  12   2    11666.42    12727.71    293.55 o
 -14  12   2      303.03      254.00     47.73 o
 -13  12   2    13452.04    14075.36    303.08 o
 -12  12   2     6130.97     6194.88    135.91 o
 -11  12   2       69.07      184.74     28.82 o
 -10  12   2    12871.51    13106.00    240.68 o
  -9  12   2     2815.27     2685.74     68.48 o
  -8  12   2       92.32      108.93     52.24 o
  -7  12   2    14448.17    14850.92    433.33 o
  -6  12   2      675.72      584.15     31.96 o
  -5  12   2     7944.93     7805.59    184.89 o
  -4  12   2      887.84      881.25     67.56 o
  -3  12   2     4200.46     4215.41     93.33 o
  -2  12   2     6053.34     5619.83    298.45 o
  -1  12   2    14011.58    14607.96    337.74 o
   0  12   2     5824.23     6568.43    154.18 o
   1  12   2       16.66        3.60     23.42 o
   2  12   2     5755.19     5565.58    100.48 o
   3  12   2       68.27      103.63     19.33 o
   4  12   2     1112.50     1055.73     41.44 o
   5  12   2    17921.77    17406.69    310.77 o
   6  12   2      140.92      162.61    231.46 o
   7  12   2    13512.47    13771.08    211.74 o
   8  12   2     1044.21     1063.01     40.98 o
   9  12   2      392.43      517.52     32.10 o
  10  12   2    14497.99    14740.81    484.62 o
  11  12   2      454.15      443.13     34.23 o
  12  12   2    12466.53    12766.12    234.54 o
  13  12   2     4292.55     4377.53    120.75 o
  14  12   2       99.46       82.86     55.84 o
  15  12   2     5169.79     4977.98    171.22 o
  16  12   2     1109.43     1113.30    122.50 o
  17  12   2     2493.26     2340.43    171.16 o
  18  12   2     2628.23     2825.11    205.40 o
  19  12   2      156.92      138.70     75.65 o
 -20  13   2      658.50      558.42     97.27 o
 -19  13   2      743.08      951.12    106.28 o
 -18  13   2       22.33        9.01     84.66 o
 -17  13   2      846.73      844.85     91.87 o
 -16  13   2      286.07      293.61     73.85 o
 -15  13   2      132.70       99.07     72.05 o
 -14  13   2     3321.55     3230.91    126.14 o
 -13  13   2     2184.57     2268.37    100.90 o
 -12  13   2      140.32       28.82     59.44 o
 -11  13   2     1266.03     1440.83     78.66 o
 -10  13   2     5987.98     5912.34    122.89 o
  -9  13   2     1244.72     1342.08     45.86 o
  -8  13   2     8084.39     8047.90    160.67 o
  -7  13   2    16843.33    16809.82    937.32 o
  -6  13   2     4542.45     4845.24    151.42 o
  -5  13   2    14242.82    14171.91    249.49 o
  -4  13   2     5367.45     5092.48    290.27 o
  -3  13   2    20302.12    20583.76    366.95 o
  -2  13   2     6421.35     7014.78    266.89 o
  -1  13   2     9018.70     9121.26    152.63 o
   0  13   2    15223.73    15848.89    452.44 o
   1  13   2     3777.77     3914.91     97.33 o
   2  13   2     8231.48     8448.47    146.41 o
   3  13   2     7089.66     7095.42    180.34 o
   4  13   2     2232.74     2083.00     55.86 o
   5  13   2      131.79       90.06     30.62 o
   6  13   2      894.84      859.31     39.63 o
   7  13   2     1615.67     1395.77     51.42 o
   8  13   2     1346.62     1411.04     46.24 o
   9  13   2       17.50      -23.59     92.76 o
  10  13   2     1939.74     1921.47     69.37 o
  11  13   2        2.08      -36.44     81.06 o
  12  13   2      367.51      401.69     46.83 o
  13  13   2        3.10      -32.42     36.02 o
  14  13   2       24.55      -21.61     48.63 o
  15  13   2        1.15      -66.65     66.65 o
  16  13   2     1743.07     1625.02     99.09 o
  17  13   2      290.04      180.13     70.25 o
  18  13   2      272.92       70.25     64.85 o
  19  13   2      814.71      805.22    131.50 o
 -19  14   2     3402.72     3131.63    176.58 o
 -18  14   2      790.48      743.97     97.27 o
 -17  14   2     1655.87     1484.48    115.30 o
 -16  14   2     1136.96     1394.33    106.29 o
 -15  14   2     1025.93     1062.85     91.87 o
 -14  14   2     5779.64     6094.13    194.67 o
 -13  14   2      948.74      884.51     72.06 o
 -12  14   2      200.63      223.36     63.04 o
 -11  14   2     7438.20     7453.62    407.48 o
 -10  14   2     2146.81     2153.53     85.23 o
  -9  14   2     1321.82     1489.18     73.91 o
  -8  14   2       80.41       26.29    197.24 o
  -7  14   2     1508.85     1392.12    324.29 o
  -6  14   2    12428.85    13075.82    238.22 o
  -5  14   2     1132.29      986.23    216.19 o
  -4  14   2        1.73        2.51    109.87 o
  -3  14   2    12615.86    13349.68    249.09 o
  -2  14   2     5459.44     5857.93    128.00 o
  -1  14   2     1704.27     1751.29    110.81 o
   0  14   2      123.84       92.43     20.38 o
   1  14   2     1724.28     1722.47     59.46 o
   2  14   2     3949.37     3931.05     90.12 o
   3  14   2    19377.82    20211.51    525.81 o
   4  14   2      670.15      684.84     35.89 o
   5  14   2     6553.20     6568.55    137.03 o
   6  14   2     7135.40     7218.07    156.88 o
   7  14   2     5608.01     5637.26    122.58 o
   8  14   2     1377.95     1430.80     94.58 o
   9  14   2     3847.61     4036.72    342.41 o
  10  14   2     1605.01     1762.34     53.12 o
  11  14   2     8094.59     8226.02    291.20 o
  12  14   2      124.19      138.70     41.43 o
  13  14   2       10.15       -1.80     37.83 o
  14  14   2     7166.45     7046.81    183.88 o
  15  14   2      400.56      403.49     61.24 o
  16  14   2     2873.91     2789.17    129.73 o
  17  14   2     1066.10      942.15     97.28 o
  18  14   2      493.54      378.28     88.26 o
 -19  15   2      882.77      724.16     91.87 o
 -18  15   2      913.25      776.40     88.27 o
 -17  15   2      183.26      163.91     84.66 o
 -16  15   2      496.29      459.34     82.86 o
 -15  15   2      219.71      237.77     77.45 o
 -14  15   2      466.25      574.62     79.26 o
 -13  15   2      100.67      142.30     70.25 o
 -12  15   2     3102.82     3270.48    131.54 o
 -11  15   2      827.85      911.52     79.26 o
 -10  15   2       86.47       69.77    154.91 o
  -9  15   2     1595.97     1747.84     82.41 o
  -8  15   2      586.70      612.37    188.24 o
  -7  15   2     1423.15     1514.17    431.48 o
  -6  15   2       25.65       37.80    236.86 o
  -5  15   2      369.75      161.67    119.79 o
  -4  15   2     2701.43     2863.34    102.71 o
  -3  15   2     1563.68     1728.45     45.27 o
  -2  15   2      259.95      252.39     23.33 o
  -1  15   2     5972.41     6591.19    333.54 o
   0  15   2       60.10       91.86     34.22 o
   1  15   2     1713.48     1664.79     57.65 o
   2  15   2      103.41      154.91     21.62 o
   3  15   2     1039.10     1085.71     35.32 o
   4  15   2     4859.17     4617.74    175.75 o
   5  15   2     3412.03     3315.93    104.52 o
   6  15   2      275.99      272.00     36.03 o
   7  15   2     2257.35     2198.60    156.76 o
   8  15   2       73.03      102.04     28.75 o
   9  15   2     2723.61     2831.81     85.59 o
  10  15   2       10.51        1.73     69.35 o
  11  15   2     2418.14     2559.02    109.01 o
  12  15   2     1527.86     1462.87     63.05 o
  13  15   2     1936.99     2225.02     82.88 o
  14  15   2      201.79      178.33     54.04 o
  15  15   2      189.94      225.16     68.45 o
  16  15   2     2584.54     2489.98    136.93 o
  17  15   2      280.66      426.90     84.66 o
  18  15   2     1133.27      960.16    153.12 o
 -18  16   2     2384.68     1931.39    124.31 o
 -17  16   2     2434.41     2194.45    127.92 o
 -16  16   2     3958.00     3856.26    172.99 o
 -15  16   2      442.62      516.98     84.66 o
 -14  16   2     1966.62     1587.24     95.49 o
 -13  16   2     5440.61     5605.37    198.26 o
 -12  16   2      236.73      176.53     70.25 o
 -11  16   2     5573.19     5776.90    187.46 o
 -10  16   2     1110.52      980.01     79.27 o
  -9  16   2     2794.70     2778.03    303.62 o
  -8  16   2      979.95     1023.82    111.69 o
  -7  16   2        1.73       65.45    127.89 o
  -6  16   2     2208.78     2123.28    189.19 o
  -5  16   2       73.31      -43.23     52.24 o
  -4  16   2       98.99       77.45     54.04 o
  -3  16   2      308.75      165.72     43.23 o
  -2  16   2      399.58      495.09     27.19 o
  -1  16   2      108.01       97.43     20.76 o
   0  16   2      468.96      553.02     43.23 o
   1  16   2     2131.57     2108.11     86.49 o
   2  16   2       14.95        1.80     43.23 o
   3  16   2    10022.71    10296.49    243.52 o
   4  16   2     1231.92     1249.04     42.81 o
   5  16   2     2224.65     2325.47     71.17 o
   6  16   2     7108.07     7190.33    151.45 o
   7  16   2     1270.72     1300.71     48.64 o
   8  16   2     2292.49     2249.27    118.92 o
   9  16   2     4531.07     4728.67    164.01 o
  10  16   2     6666.32     6998.93    191.09 o
  11  16   2     2353.25     2335.95    227.92 o
  12  16   2     2770.60     2762.18     97.30 o
  13  16   2     3004.82     3137.01    108.11 o
  14  16   2     2069.61     2201.60    111.70 o
  15  16   2      285.08      369.26    118.88 o
  16  16   2     2258.09     2313.32    187.37 o
  17  16   2      729.51      630.48    131.50 o
 -18  17   2      145.26      180.13    136.90 o
 -17  17   2     1130.00     1091.67    111.69 o
 -16  17   2      278.48      122.49     73.85 o
 -15  17   2      714.37      857.45     93.67 o
 -14  17   2        2.35       19.81     59.44 o
 -13  17   2     4096.45     3901.47    163.99 o
 -12  17   2      991.40     1113.29     88.27 o
 -11  17   2     3569.71     3883.30    147.76 o
 -10  17   2     5415.23     5356.81    174.84 o
  -9  17   2      933.53      829.24    126.10 o
  -8  17   2    11615.94    11512.65    310.28 o
  -7  17   2      115.37      120.22    117.98 o
  -6  17   2      261.01      299.01     50.44 o
  -5  17   2     9101.22     9527.76    245.27 o
  -4  17   2      271.45      372.87     55.84 o
  -3  17   2    17483.57    18275.12    393.63 o
  -2  17   2     2180.49     2493.67     99.10 o
  -1  17   2      150.75      187.33     55.84 o
   0  17   2    21963.29    23507.37    491.47 o
   1  17   2      997.90      925.96     63.05 o
   2  17   2     4528.96     4693.40    136.98 o
   3  17   2    12120.73    12835.59    295.90 o
   4  17   2      116.39      102.67     45.03 o
   5  17   2    13491.31    13367.77    319.40 o
   6  17   2      819.64      852.07     66.65 o
   7  17   2       63.24       63.04     28.82 o
   8  17   2     7772.24     8436.27    181.94 o
   9  17   2     3517.48     3761.00    139.66 o
  10  17   2     1292.27     1213.80    146.82 o
  11  17   2     1342.57     1175.09    168.44 o
  12  17   2     4624.52     4784.78    178.42 o
  13  17   2     3854.10     3638.23    147.76 o
  14  17   2      522.78      549.41    118.89 o
  15  17   2     1308.42      998.02    109.89 o
  16  17   2       73.22       30.62    118.88 o
  17  17   2     4043.60     3589.51    286.51 o
 -17  18   2     1119.66      952.96    117.09 o
 -16  18   2     1199.72     1089.88    108.09 o
 -15  18   2      239.27      151.31     93.67 o
 -14  18   2     4187.09     4069.01    192.82 o
 -13  18   2       47.09       43.23     81.06 o
 -12  18   2       66.35      133.29     61.24 o
 -11  18   2     3932.19     3766.29    135.15 o
 -10  18   2      552.84      498.97     70.25 o
  -9  18   2      838.22      769.20     81.06 o
  -8  18   2      879.20      850.27     77.46 o
  -7  18   2     3310.12     3113.83    118.93 o
  -6  18   2     4870.50     5178.19    178.43 o
  -5  18   2     1072.54      929.56     68.46 o
  -4  18   2     1036.60     1131.33     77.46 o
  -3  18   2     1901.21     2070.14     93.69 o
  -2  18   2     3425.41     3762.71    124.34 o
  -1  18   2     1974.30     1926.03     82.88 o
   0  18   2      183.03      154.91     57.64 o
   1  18   2       25.58        9.01     54.04 o
   2  18   2      427.70      358.47     52.24 o
   3  18   2     1439.81     1349.38     72.06 o
   4  18   2      665.51      702.54     61.25 o
   5  18   2      248.86      232.37     61.24 o
   6  18   2     4200.80     4415.37    149.58 o
   7  18   2        7.23       -7.20     41.43 o
   8  18   2     1425.34     1504.25    127.01 o
   9  18   2     3218.21     3420.04    533.37 o
  10  18   2      348.13      255.45     93.67 o
  11  18   2     4736.25     5014.83    176.54 o
  12  18   2      128.22      223.36     59.44 o
  13  18   2      242.91      207.15    118.88 o
  14  18   2     3628.93     3728.17    228.84 o
  15  18   2       14.39      -59.44    109.88 o
  16  18   2      862.14      789.01    149.52 o
 -16  19   2      393.47      363.86     86.46 o
 -15  19   2       55.12      106.27     61.24 o
 -14  19   2        6.71      -68.45     68.45 o
 -13  19   2      779.58      843.05     79.26 o
 -12  19   2      814.92      843.05     84.67 o
 -11  19   2       17.40       50.43     75.65 o
 -10  19   2     1517.51     1448.44    100.89 o
  -9  19   2      191.49      235.97     61.24 o
  -8  19   2      427.36      390.89     61.24 o
  -7  19   2      251.99      347.65     73.85 o
  -6  19   2       80.07       28.82     54.04 o
  -5  19   2      523.46      520.59     64.85 o
  -4  19   2        5.44        7.20     50.43 o
  -3  19   2     7072.37     7418.81    223.56 o
  -2  19   2      203.98      205.35     66.65 o
  -1  19   2      280.80      322.43     57.64 o
   0  19   2     2905.28     3001.98    111.72 o
   1  19   2     1082.01      895.34     66.65 o
   2  19   2      170.91      187.33     45.03 o
   3  19   2     5037.24     4924.12    165.82 o
   4  19   2      506.38      578.23     61.25 o
   5  19   2      393.53      304.42     64.85 o
   6  19   2        0.33      -63.04     63.04 o
   7  19   2      470.57      594.44     63.05 o
   8  19   2      855.15      705.21     95.47 o
   9  19   2      608.38      625.85     57.41 o
  10  19   2     1400.32     1441.21     97.28 o
  11  19   2      113.39      149.50     79.26 o
  12  19   2      198.90      174.72     79.26 o
  13  19   2      460.69      214.36    129.69 o
  14  19   2      386.66      234.17    117.08 o
  15  19   2        0.63        1.80     82.86 o
 -15  20   2      556.18      421.51    102.68 o
 -14  20   2     7651.31     7230.45    304.65 o
 -13  20   2      317.09      398.08     93.67 o
 -12  20   2      173.12      172.92     88.26 o
 -11  20   2     9180.79     9860.85    317.34 o
 -10  20   2      253.34      174.72     81.06 o
  -9  20   2     4733.88     4988.49    180.22 o
  -8  20   2     1753.40     1655.67    102.69 o
  -7  20   2      310.71      275.60     61.24 o
  -6  20   2     7473.91     7808.10    248.79 o
  -5  20   2      927.58     1016.01     82.87 o
  -4  20   2      125.40      212.55     57.64 o
  -3  20   2     3605.46     3649.11    133.35 o
  -2  20   2     3532.05     3513.94    122.54 o
  -1  20   2     2173.33     2266.56     95.49 o
   0  20   2      112.27      133.29     55.84 o
   1  20   2     2951.26     3140.69    124.33 o
   2  20   2     3057.23     3093.88    118.93 o
   3  20   2    11044.46    11278.35    308.43 o
   4  20   2      654.56      680.92     77.46 o
   5  20   2      432.24      576.42     63.05 o
   6  20   2    14135.45    15043.73    414.97 o
   7  20   2       34.83       61.24     61.24 o
   8  20   2     3239.21     3376.90    582.01 o
   9  20   2     4436.54     4532.35    129.75 o
  10  20   2        4.52       -9.01     59.44 o
  11  20   2     4049.82     3715.76    158.58 o
  12  20   2       22.77      -97.27    113.48 o
  13  20   2      765.27      789.00    135.10 o
  14  20   2     4809.73     4609.80    329.79 o
 -14  21   2        4.83       43.23     93.66 o
 -13  21   2     1237.31     1075.47    111.69 o
 -12  21   2       75.00      -64.84     84.66 o
 -11  21   2     1485.22     1349.33    104.49 o
 -10  21   2      743.89      778.19     86.47 o
  -9  21   2        2.47       16.21     57.64 o
  -8  21   2     3290.29     3501.08    144.15 o
  -7  21   2      477.29      383.68     68.45 o
  -6  21   2     1858.99     1940.34    102.69 o
  -5  21   2     2836.26     2702.74    127.93 o
  -4  21   2     1102.36     1201.58     90.07 o
  -3  21   2     2066.74     2273.71    109.90 o
  -2  21   2     2080.12     2527.75    108.10 o
  -1  21   2     1588.37     1844.81     95.48 o
   0  21   2     8525.90     9098.30    266.85 o
   1  21   2     1480.27     1682.65    102.69 o
   2  21   2     2175.90     2163.84    109.90 o
   3  21   2     4513.74     4781.21    167.60 o
   4  21   2       84.08      120.68     59.44 o
   5  21   2     4243.66     4334.08    162.19 o
   6  21   2      488.15      554.81     82.86 o
   7  21   2      504.58      495.37     72.05 o
   8  21   2     2023.85     1972.79    115.30 o
   9  21   2        6.77      -63.04     63.04 o
  10  21   2      611.36      327.85     88.27 o
  11  21   2      511.36      497.17     93.67 o
  12  21   2      444.22      223.36    120.69 o
  13  21   2        0.86      284.59    127.89 o
 -13  22   2      257.88      244.97     81.06 o
 -12  22   2      937.96      814.23    111.69 o
 -11  22   2      173.82      234.16     84.66 o
 -10  22   2     2211.03     2334.94    149.54 o
  -9  22   2       91.73       12.61     73.85 o
  -8  22   2      139.79      -19.81     66.65 o
  -7  22   2     1217.10     1129.52     88.27 o
  -6  22   2       74.08      145.90     70.25 o
  -5  22   2     1342.80     1230.43     86.47 o
  -4  22   2      379.37      324.24     63.05 o
  -3  22   2      407.10      443.12     68.45 o
  -2  22   2      802.95      839.45     70.25 o
  -1  22   2      344.96      299.02     57.64 o
   0  22   2      674.62      715.14     72.05 o
   1  22   2       81.56      102.67     59.44 o
   2  22   2     2728.39     2922.51    131.53 o
   3  22   2      848.08     1019.59     84.67 o
   4  22   2       56.98        9.01     75.65 o
   5  22   2     2378.38     2212.50    106.30 o
   6  22   2      143.90      181.93     79.26 o
   7  22   2     1494.05     1205.22    113.50 o
   8  22   2     1354.05     1352.92     99.08 o
   9  22   2       86.29      113.48     57.64 o
  10  22   2     1587.47     1203.42    104.49 o
  11  22   2       78.02       68.45    115.28 o
  12  22   2      725.62      426.92    109.88 o
 -12  23   2     2875.69     2670.19    158.55 o
 -11  23   2      622.79      565.62     75.66 o
 -10  23   2     1328.41     1383.53    115.29 o
  -9  23   2     1054.23     1079.06    102.68 o
  -8  23   2     3293.15     3252.36    160.37 o
  -7  23   2        1.93       25.22     86.46 o
  -6  23   2      140.34       88.26     88.26 o
  -5  23   2      392.86      509.77     86.46 o
  -4  23   2     2520.72     2444.95    126.12 o
  -3  23   2     2211.18     2363.79    133.32 o
  -2  23   2      241.66      113.48     82.86 o
  -1  23   2      695.19      709.74     82.86 o
   0  23   2     3690.54     3803.96    142.36 o
   1  23   2     1041.53      844.87     84.67 o
   2  23   2      418.08      313.43     70.25 o
   3  23   2     3300.96     3216.37    133.34 o
   4  23   2     1373.84     1217.81    104.49 o
   5  23   2     1082.48      970.98     84.67 o
   6  23   2       98.37      183.73     79.25 o
   7  23   2      519.62      407.10     90.07 o
   8  23   2     1250.16     1223.19     99.08 o
   9  23   2     1224.52     1206.98    113.49 o
  10  23   2      198.72      320.63    135.09 o
  11  23   2      257.63       25.22    126.09 o
 -10  24   2        4.95       91.86     95.47 o
  -9  24   2     1183.90     1435.75    129.70 o
  -8  24   2       74.06      257.58     95.47 o
  -7  24   2      115.39      -46.83     75.65 o
  -6  24   2     1863.23     1952.92    126.11 o
  -5  24   2      176.43      342.24     97.27 o
  -4  24   2      752.47      718.75     82.86 o
  -3  24   2      251.47      162.11     75.65 o
  -2  24   2      404.19      293.61     84.66 o
  -1  24   2       32.42       -5.40     70.25 o
   0  24   2      978.15     1062.84     86.47 o
   1  24   2      152.55       93.67     73.85 o
   2  24   2       15.04      -43.23     88.26 o
   3  24   2     1071.74     1046.63     95.48 o
   4  24   2       72.45      210.75     88.26 o
   5  24   2        5.88       18.01     68.45 o
   6  24   2     2025.81     2008.80    118.91 o
   7  24   2      534.05      360.27     82.86 o
   8  24   2     1340.20     1291.66    111.69 o
   9  24   2     1674.96     1601.56    129.71 o
  -9  25   2     1587.63     1581.73    129.71 o
  -8  25   2       41.54       66.65     77.45 o
  -7  25   2     1892.30     1924.08    142.32 o
  -6  25   2     2939.32     2915.27    156.75 o
  -5  25   2      623.09      637.68    108.08 o
  -4  25   2     8101.86     8692.87    337.11 o
  -3  25   2        3.08      -23.42     91.86 o
  -2  25   2     2884.87     2958.52    149.55 o
  -1  25   2     4899.36     4941.52    212.65 o
   0  25   2       11.73      -91.86     91.86 o
   1  25   2     6434.72     6742.96    268.56 o
   2  25   2      391.13      536.79    102.67 o
   3  25   2      146.06       88.26     75.65 o
   4  25   2     4124.81     4162.62    196.42 o
   5  25   2       27.47      145.90     93.66 o
   6  25   2     2319.74     1971.01    126.12 o
   7  25   2     1705.41     1594.36    118.90 o
   8  25   2      166.50      250.37    136.90 o
  -6  26   2     1395.43     1450.19    135.11 o
  -5  26   2      591.03      711.53     97.27 o
  -4  26   2      116.09      162.11     86.46 o
  -3  26   2     1484.79     1246.64    109.89 o
  -2  26   2     1964.35     1978.15    142.33 o
  -1  26   2     1097.40      996.19    100.88 o
   0  26   2       92.43      266.58    100.87 o
   1  26   2      142.56      300.81     97.27 o
   2  26   2     3565.91     3320.87    178.39 o
   3  26   2      266.14      371.06     75.65 o
   4  26   2     1097.99     1032.22    108.09 o
   5  26   2     1778.14     1527.72    124.31 o
 -23   1   3     1060.54     1040.26    173.84 o
 -22   1   3     1023.91      996.97     82.65 o
 -21   1   3       75.84      149.41     73.87 o
 -20   1   3      156.66      295.69     80.12 o
 -19   1   3     6743.79     7452.00    230.76 o
 -18   1   3      172.86      103.18    107.18 o
 -17   1   3      182.61      181.76     75.65 o
 -16   1   3    13432.68    13620.00    342.92 o
 -15   1   3      196.66      244.12     65.75 o
 -14   1   3     3439.01     3427.80    114.60 o
 -13   1   3     7231.12     6736.41    219.10 o
 -12   1   3      131.16      237.46     49.53 o
 -11   1   3    18621.35    18049.06    303.09 o
 -10   1   3        1.78        6.83     18.01 o
  -9   1   3     8943.14     8566.17    160.82 o
  -8   1   3    13877.28    13367.53    193.21 o
  -7   1   3      113.92      234.39     13.64 o
  -6   1   3    10020.74     9490.61    131.84 o
  -5   1   3     9081.52     8300.11    113.90 o
  -4   1   3     7647.36     7426.93     90.78 o
  -3   1   3    26198.69    25736.27    283.04 o
  -2   1   3     5971.49     5834.86     63.12 o
  -1   1   3     6732.73     6417.60     61.16 o
   0   1   3    21118.57    20420.90    163.08 o
   1   1   3    11240.33    10940.90     90.19 o
   2   1   3     9856.19     9165.28     88.60 o
   3   1   3     4835.83     4607.30     41.58 o
   4   1   3     8548.37     8871.97     81.61 o
   5   1   3    33876.65    35447.08    325.46 o
   6   1   3     6007.63     5964.58     63.28 o
   7   1   3     3882.40     4035.29     48.97 o
   8   1   3    10323.15    10372.36    118.06 o
   9   1   3    12862.32    12846.82    178.62 o
  10   1   3     1457.61     1550.27     38.84 o
  11   1   3     2033.30     2339.19     77.48 o
  12   1   3     8027.41     8417.44    159.46 o
  13   1   3     1335.18     1327.94     47.65 o
  14   1   3    14419.78    14764.18    272.90 o
  15   1   3       10.45       -9.59     33.27 o
  16   1   3     1365.43     1387.38     84.65 o
  17   1   3     8329.79     8479.27    245.70 o
  18   1   3      391.16      367.98     67.55 o
  19   1   3     4279.37     4547.40    169.83 o
  20   1   3     1743.94     1650.93    104.81 o
  21   1   3       28.61       24.45     69.91 o
 -23   2   3      864.70      682.72    115.29 o
 -22   2   3     9080.71     8868.39    497.61 o
 -21   2   3        0.40      -23.04     54.90 o
 -20   2   3     5861.90     5891.75    177.36 o
 -19   2   3     5161.84     5679.22    156.36 o
 -18   2   3      313.27      233.71     50.30 o
 -17   2   3     6429.31     6814.21    207.67 o
 -16   2   3      361.81      298.91     96.37 o
 -15   2   3     1173.31     1268.96    139.62 o
 -14   2   3     1555.64     1659.86     78.28 o
 -13   2   3     1873.69     1630.29     77.89 o
 -12   2   3     1749.42     1844.77    129.73 o
 -11   2   3     1129.27     1125.02     55.81 o
 -10   2   3    12309.46    12294.93    260.97 o
  -9   2   3     5375.43     5414.81    106.07 o
  -8   2   3      142.42      166.45     12.61 o
  -7   2   3    11003.87    10873.99    152.64 o
  -6   2   3      528.96      698.06     40.53 o
  -5   2   3    30708.10    30409.99    358.15 o
  -4   2   3     4090.80     3918.97     73.96 o
  -3   2   3    34569.63    33191.49    367.04 o
  -2   2   3     5753.96     5662.83     61.12 o
  -1   2   3       59.01      106.81     14.41 o
   0   2   3    28360.98    29208.34    237.50 o
   1   2   3     2996.26     2662.72     26.12 o
   2   2   3       86.19      130.94      9.91 o
   3   2   3    29672.63    28756.81    232.48 o
   4   2   3     1767.30     1482.09     51.36 o
   5   2   3    14282.32    13913.77    176.31 o
   6   2   3    55755.08    56894.70    508.92 o
   7   2   3       21.41       59.73      9.49 o
   8   2   3    33559.40    31600.31    313.34 o
   9   2   3      376.64      486.50     30.62 o
  10   2   3     5581.33     5369.06     79.67 o
  11   2   3    21899.27    22231.05    311.63 o
  12   2   3       87.33      118.84     23.54 o
  13   2   3     2792.09     2849.59     91.90 o
  14   2   3     1633.06     1619.09     60.35 o
  15   2   3       68.99       45.18     55.84 o
  16   2   3      269.99      312.60     60.98 o
  17   2   3       54.57      212.08     59.13 o
  18   2   3       75.29      -39.26     53.45 o
  19   2   3     1251.74     1335.11     87.78 o
  20   2   3     5549.49     5868.38    236.09 o
  21   2   3       72.75       15.55     74.50 o
 -23   3   3      151.10      190.93    124.29 o
 -22   3   3        6.61      244.99     75.52 o
 -21   3   3        3.70       41.72     47.45 o
 -20   3   3      835.21      806.84    114.39 o
 -19   3   3       73.69       79.41     51.66 o
 -18   3   3     1049.66     1018.23     58.86 o
 -17   3   3      461.36      590.11    163.02 o
 -16   3   3     1107.28     1163.63     96.38 o
 -15   3   3     4743.35     4652.50    136.37 o
 -14   3   3     3501.03     3708.01    214.46 o
 -13   3   3    13919.75    13923.56    269.23 o
 -12   3   3     8309.84     8660.17    195.84 o
 -11   3   3     5341.28     5378.83    136.39 o
 -10   3   3    10483.76    10387.25    232.79 o
  -9   3   3     2078.01     1727.54     72.08 o
  -8   3   3     2749.22     2507.17     73.90 o
  -7   3   3     7917.43     7378.29    132.65 o
  -6   3   3     5948.86     5963.34    100.13 o
  -5   3   3     6152.93     5727.46     82.11 o
  -4   3   3     8825.10     8980.90    116.88 o
  -3   3   3     2793.48     3149.96     75.73 o
  -2   3   3     2096.03     2004.64     30.51 o
  -1   3   3     4122.76     4326.40     55.03 o
   0   3   3     1778.72     1849.63     20.77 o
   1   3   3     5865.41     6045.36     59.57 o
   2   3   3     2191.11     2162.10     22.28 o
   3   3   3     5055.28     5219.68     48.51 o
   4   3   3      121.52      177.05      8.21 o
   5   3   3     2317.50     2309.74     54.07 o
   6   3   3     5026.17     5986.58     67.63 o
   7   3   3     3932.38     4401.05     51.05 o
   8   3   3     3580.31     3503.56     48.67 o
   9   3   3        0.83       45.36     17.11 o
  10   3   3     3538.22     3501.43     57.31 o
  11   3   3     1905.74     2010.38     47.76 o
  12   3   3      131.17      107.65     50.44 o
  13   3   3     4961.60     5047.24    197.37 o
  14   3   3      481.92      458.57     35.05 o
  15   3   3     4177.00     4096.40    106.26 o
  16   3   3     6121.15     6556.43    205.85 o
  17   3   3      956.30      957.48     73.75 o
  18   3   3     4880.48     4682.67    165.54 o
  19   3   3      569.09      592.60     69.41 o
  20   3   3     1553.28     1430.80     97.47 o
  21   3   3      967.74      844.03     91.69 o
 -22   4   3     3190.06     3104.81    133.98 o
 -21   4   3     1921.11     2062.48    104.62 o
 -20   4   3      164.14      152.81     51.71 o
 -19   4   3     1042.69     1171.94     71.47 o
 -18   4   3     7533.77     8228.35    204.41 o
 -17   4   3     1421.83     1399.96     85.57 o
 -16   4   3     1783.80     1874.48    108.10 o
 -15   4   3       38.20       24.62     72.05 o
 -14   4   3     2557.76     2692.24     76.91 o
 -13   4   3     2062.84     2242.80     67.12 o
 -12   4   3     1310.11     1213.84     57.65 o
 -11   4   3       46.29       92.14     38.19 o
 -10   4   3     9039.74     8801.40    158.53 o
  -9   4   3     7952.39     8319.36    162.53 o
  -8   4   3       83.47      172.26     26.85 o
  -7   4   3       25.97       -5.10     39.63 o
  -6   4   3     5803.63     5647.60     79.76 o
  -5   4   3    12294.20    12318.03    159.11 o
  -4   4   3     4053.31     3419.16     44.58 o
  -3   4   3     3485.11     3606.29    114.51 o
  -2   4   3     3370.48     3867.71     46.43 o
  -1   4   3     7824.53     7955.96    190.57 o
   0   4   3     4322.71     4892.98     49.80 o
   1   4   3      305.76      267.64     15.31 o
   2   4   3     8660.23     8494.96     79.84 o
   3   4   3     2080.99     1776.05     35.15 o
   4   4   3     3262.81     3337.35     36.31 o
   5   4   3      149.37      134.81     19.81 o
   6   4   3     4221.06     4322.01     47.20 o
   7   4   3    12614.02    11415.61    268.21 o
   8   4   3     7850.86     7551.51    147.03 o
   9   4   3     2600.48     2263.11     55.86 o
  10   4   3     2415.95     2428.21     44.54 o
  11   4   3     9466.30     9684.77    142.99 o
  12   4   3     3145.37     3017.64     64.99 o
  13   4   3       74.38       19.70     28.04 o
  14   4   3     2068.22     2016.63     61.45 o
  15   4   3     4105.87     4240.16    204.55 o
  16   4   3     2406.20     2485.51    102.55 o
  17   4   3        2.01        3.53     46.61 o
  18   4   3      756.36      831.87     68.14 o
  19   4   3     2426.53     2358.99    150.44 o
  20   4   3     3565.47     3441.65    159.87 o
  21   4   3     1813.61     1594.70    114.65 o
 -22   5   3     1355.04     1349.77     95.62 o
 -21   5   3      210.85      211.47    167.52 o
 -20   5   3       48.74       70.30     82.86 o
 -19   5   3     4870.29     5487.02    337.02 o
 -18   5   3      198.41      221.45     49.48 o
 -17   5   3       73.93       42.34     40.58 o
 -16   5   3     8834.35     9361.44    284.92 o
 -15   5   3      397.85      421.93     66.65 o
 -14   5   3     2319.87     2611.33     80.49 o
 -13   5   3     3429.87     3482.41    157.69 o
 -12   5   3      860.40      891.89     50.95 o
 -11   5   3    11180.79    11178.62    210.90 o
 -10   5   3      585.40      599.88     37.75 o
  -9   5   3    11390.64    10660.77    195.58 o
  -8   5   3     7332.87     6832.05    236.33 o
  -7   5   3       27.52       18.08     13.04 o
  -6   5   3    14116.25    13600.50    170.89 o
  -5   5   3     5198.84     4568.11    190.30 o
  -4   5   3     3677.06     3401.33     45.25 o
  -3   5   3    23566.00    24131.71    257.21 o
  -2   5   3     5877.38     5659.06    113.69 o
  -1   5   3      794.51      921.57     16.88 o
   0   5   3     3617.38     3429.59     41.31 o
   1   5   3     1502.33     1356.22     31.54 o
   2   5   3    36579.94    35942.47    341.47 o
   3   5   3     4744.21     4038.33     63.13 o
   4   5   3     1528.76     1883.41     51.36 o
   5   5   3     8412.67     8553.77    244.57 o
   6   5   3     9053.61     8594.90    146.20 o
   7   5   3      650.34      625.03     17.70 o
   8   5   3     1280.97     1190.57     29.43 o
   9   5   3     1984.22     1797.36     49.55 o
  10   5   3      607.26      623.98     42.33 o
  11   5   3       58.56      108.26     22.04 o
  12   5   3     3797.34     3767.43     88.34 o
  13   5   3        1.33       34.65     30.99 o
  14   5   3     8979.51     9155.88    189.15 o
  15   5   3        0.11       25.12     34.31 o
  16   5   3     1459.37     1441.29    100.89 o
  17   5   3     4527.57     4858.90    178.42 o
  18   5   3       91.26      196.81    185.53 o
  19   5   3     1986.88     2196.08    122.30 o
  20   5   3     1104.23     1199.32     97.98 o
  21   5   3      457.16      257.28    139.60 o
 -22   6   3      270.62      203.26    133.29 o
 -21   6   3     1157.24     1033.45     81.56 o
 -20   6   3     1602.93     1651.15     91.88 o
 -19   6   3      871.63      918.06     69.65 o
 -18   6   3     5218.09     5147.35    145.76 o
 -17   6   3      380.84      427.15     88.26 o
 -16   6   3     3212.99     3173.63    100.33 o
 -15   6   3     8066.46     7821.12    176.71 o
 -14   6   3       78.26       82.03     66.65 o
 -13   6   3     2083.96     2275.37     71.86 o
 -12   6   3      282.40      247.97     41.43 o
 -11   6   3       33.73       -5.81     42.33 o
 -10   6   3       17.23       98.36     36.02 o
  -9   6   3     3696.36     3791.15     87.36 o
  -8   6   3       73.12       33.94     52.24 o
  -7   6   3     1910.82     1701.32    107.22 o
  -6   6   3     5571.89     5808.74     78.58 o
  -5   6   3      860.82      812.94     18.44 o
  -4   6   3     8693.40     8645.69    106.67 o
  -3   6   3    10638.89    10174.63    123.46 o
  -2   6   3     9760.08    10830.21    130.14 o
  -1   6   3    36564.80    37764.32    376.20 o
   0   6   3    21321.96    21610.47    231.30 o
   1   6   3    27016.39    28377.30    272.95 o
   2   6   3    30512.34    30157.22    640.34 o
   3   6   3    23636.54    24612.11    251.93 o
   4   6   3    25643.31    24557.39    230.96 o
   5   6   3     6743.72     6536.32     97.42 o
   6   6   3     9182.67     8427.33     99.64 o
   7   6   3    15757.59    14904.78    304.46 o
   8   6   3     8030.89     8003.37    281.41 o
   9   6   3     5156.14     5374.38     87.44 o
  10   6   3     4627.48     4739.66    134.29 o
  11   6   3     3116.50     3158.14     60.53 o
  12   6   3     3004.52     3203.25     67.01 o
  13   6   3      553.34      540.71     45.03 o
  14   6   3     2512.26     2504.21     75.26 o
  15   6   3     4564.65     4395.38    191.04 o
  16   6   3        5.76       -2.58     51.57 o
  17   6   3        1.94      104.57     58.55 o
  18   6   3        0.43        3.60     75.65 o
  19   6   3      791.08      820.69     81.49 o
  20   6   3      280.26      186.25     70.48 o
  21   6   3      130.56      166.73     78.26 o
 -22   7   3       23.61      -47.02    123.38 o
 -21   7   3        0.48       49.54     60.94 o
 -20   7   3     3312.97     3522.83    140.84 o
 -19   7   3     1115.62     1093.78    138.71 o
 -18   7   3     2304.59     2496.56     98.52 o
 -17   7   3     4096.35     4403.44    255.90 o
 -16   7   3     1597.87     1575.59     76.57 o
 -15   7   3    14361.39    14646.81    313.71 o
 -14   7   3      671.24      572.93     49.59 o
 -13   7   3      708.57      900.94    117.09 o
 -12   7   3    13960.10    14054.59    257.44 o
 -11   7   3      417.05      314.73     44.96 o
 -10   7   3    39940.01    40829.65    644.47 o
  -9   7   3     3537.54     3724.28     71.86 o
  -8   7   3     1713.03     1674.13     41.38 o
  -7   7   3    45235.34    45743.08    584.40 o
  -6   7   3      180.91      169.61     13.84 o
  -5   7   3     8011.97     7882.04    103.71 o
  -4   7   3    34177.60    33259.50    522.27 o
  -3   7   3      834.06      744.90     18.98 o
  -2   7   3    39304.68    42008.71    454.16 o
  -1   7   3     8026.44     7309.49     82.71 o
   0   7   3     6576.28     6065.53     80.11 o
   1   7   3    35072.06    35477.75    391.79 o
   2   7   3    19044.00    19435.46    220.83 o
   3   7   3     3004.24     3009.33     45.97 o
   4   7   3        7.22       18.73      9.91 o
   5   7   3    23607.76    22706.96    241.54 o
   6   7   3     7878.33     8208.42    107.07 o
   7   7   3     3962.73     3876.08     86.52 o
   8   7   3     7450.38     7189.72    111.78 o
   9   7   3     1264.42     1263.94     35.98 o
  10   7   3     8923.89    10032.04    217.36 o
  11   7   3     1061.50     1071.05     62.15 o
  12   7   3     2668.14     2732.79     62.80 o
  13   7   3    16437.40    17092.25    278.69 o
  14   7   3     1002.87      906.93     88.27 o
  15   7   3     7919.41     8068.78    226.89 o
  16   7   3     1853.81     1881.62     90.45 o
  17   7   3      154.52      163.48     57.94 o
  18   7   3     7208.35     7370.85    254.78 o
  19   7   3      270.86      175.22     69.34 o
  20   7   3      971.77      973.83     98.42 o
  21   7   3     3749.14     3440.43    187.75 o
 -22   8   3      205.93      290.00    122.49 o
 -21   8   3     1414.56     1503.34    231.49 o
 -20   8   3      149.53      188.61     55.26 o
 -19   8   3     1063.62     1010.80     70.64 o
 -18   8   3      759.27      766.40     69.25 o
 -17   8   3      734.90      805.60     59.96 o
 -16   8   3      323.14      320.65     63.05 o
 -15   8   3       12.29      -49.61     49.61 o
 -14   8   3      196.64      162.21     43.25 o
 -13   8   3     1410.90     1341.65    102.69 o
 -12   8   3      164.11      143.54     37.75 o
 -11   8   3      105.83      120.06     41.43 o
 -10   8   3     4594.97     4400.36    142.41 o
  -9   8   3      556.40      502.69     50.44 o
  -8   8   3      306.45      349.08     39.63 o
  -7   8   3     8635.06     8863.51    325.68 o
  -6   8   3     5014.30     4653.02     84.15 o
  -5   8   3       21.26       -2.32     27.92 o
  -4   8   3     5298.58     4900.98    151.49 o
  -3   8   3     9177.60    11062.61    138.20 o
  -2   8   3       52.17       60.42     10.89 o
  -1   8   3    16795.55    17101.74    179.24 o
   0   8   3      416.62      553.70     17.70 o
   1   8   3     4267.67     4553.08     63.60 o
   2   8   3    25077.88    25176.95    538.16 o
   3   8   3      469.15      420.64     14.28 o
   4   8   3     1974.23     2124.66     35.78 o
   5   8   3     9549.16     9711.46    307.71 o
   6   8   3      426.16      473.25     23.62 o
   7   8   3    17790.77    17754.60    518.64 o
   8   8   3      938.86      894.47     27.25 o
   9   8   3     4616.16     4439.57     76.15 o
  10   8   3     1891.71     2095.90     51.56 o
  11   8   3     1791.39     1732.87     46.00 o
  12   8   3     1997.92     2087.66    257.65 o
  13   8   3      151.94      125.82     88.26 o
  14   8   3       74.08       -2.70     36.64 o
  15   8   3      741.90      749.59     69.35 o
  16   8   3        1.05       89.16     56.74 o
  17   8   3       44.60       26.33     56.58 o
  18   8   3        7.03      133.88     66.08 o
  19   8   3      452.19      546.70     79.60 o
  20   8   3     1557.46     1412.39    165.74 o
 -21   9   3       64.03       56.70     71.63 o
 -20   9   3     1410.24     1330.24     86.55 o
 -19   9   3        0.63       49.77     50.25 o
 -18   9   3      443.79      475.62     66.92 o
 -17   9   3      433.63      475.80     55.65 o
 -16   9   3        5.83       -2.28     45.20 o
 -15   9   3     2343.59     2423.42     82.32 o
 -14   9   3     2659.68     2586.71     87.97 o
 -13   9   3     1249.22     1275.95    102.69 o
 -12   9   3     7470.69     7224.32    155.80 o
 -11   9   3       48.38       92.59     66.65 o
 -10   9   3     1172.20     1341.38     94.58 o
  -9   9   3     8095.92     7963.58    147.00 o
  -8   9   3     2362.77     2528.68    120.73 o
  -7   9   3     5467.09     5497.28     93.39 o
  -6   9   3       56.28       30.91     23.54 o
  -5   9   3     1580.03     1468.13     43.26 o
  -4   9   3     4436.85     3945.76     71.83 o
  -3   9   3      201.79      255.08     36.03 o
  -2   9   3    19330.97    18091.67    586.17 o
  -1   9   3       40.73       23.32     12.05 o
   0   9   3     2311.73     2578.39     48.06 o
   1   9   3     6252.02     6289.17     87.56 o
   2   9   3     1126.87     1128.78     27.93 o
   3   9   3     1047.79     1039.19     39.64 o
   4   9   3     4063.14     4124.46     88.33 o
   5   9   3      895.04      786.12     99.99 o
   6   9   3      785.76      858.92     28.66 o
   7   9   3       12.46       26.48     36.93 o
   8   9   3     1201.20     1102.70     26.66 o
   9   9   3       44.66       55.38     34.22 o
  10   9   3     5078.15     4960.88    120.77 o
  11   9   3     1052.51      940.23     68.46 o
  12   9   3     1084.73     1011.39    108.99 o
  13   9   3     4169.27     4363.15    106.33 o
  14   9   3       54.16      111.68     48.63 o
  15   9   3      716.06      623.28     91.87 o
  16   9   3     1777.30     1823.22    126.11 o
  17   9   3      656.23      643.09     95.47 o
  18   9   3     2903.39     3055.84    205.40 o
  19   9   3      289.63      111.68     79.26 o
  20   9   3      565.90      389.09    118.89 o
 -21  10   3     5862.44     5257.50    342.44 o
 -20  10   3      761.29      667.70     78.24 o
 -19  10   3      838.97      924.93     70.64 o
 -18  10   3     7539.99     8351.50    218.13 o
 -17  10   3       50.43      -40.72    146.80 o
 -16  10   3     3523.93     3650.67    112.62 o
 -15  10   3     3465.19     3310.13    105.49 o
 -14  10   3      291.19      174.55     44.60 o
 -13  10   3     2704.38     2801.45     87.00 o
 -12  10   3      582.57      524.74     46.84 o
 -11  10   3     1185.17     1052.65     41.52 o
 -10  10   3     5603.07     6007.78    281.24 o
  -9  10   3     9331.88     9607.66    145.84 o
  -8  10   3      538.46      628.55     30.26 o
  -7  10   3      362.51      439.27     41.43 o
  -6  10   3    19696.97    19509.34    326.06 o
  -5  10   3     4550.45     4178.29     89.84 o
  -4  10   3    28379.04    28154.87    482.77 o
  -3  10   3     3856.76     4079.77     66.70 o
  -2  10   3       27.50       70.74     19.81 o
  -1  10   3    51360.75    53727.46    723.27 o
   0  10   3        4.02       48.49     16.41 o
   1  10   3     5733.85     5170.89     82.62 o
   2  10   3    45103.26    45377.01    503.45 o
   3  10   3      177.42      133.13     19.81 o
   4  10   3    29267.60    29030.90    396.99 o
   5  10   3     8234.17     7824.29    163.26 o
   6  10   3      979.49     1116.10     31.70 o
   7  10   3    34793.08    34887.14    436.71 o
   8  10   3      418.67      363.78     43.23 o
   9  10   3     6538.26     6253.25    140.64 o
  10  10   3     6028.50     6040.84    135.21 o
  11  10   3     1959.25     2122.12    312.60 o
  12  10   3     9103.19     9292.01    184.85 o
  13  10   3      561.75      484.57     46.84 o
  14  10   3       30.28      -12.61     32.42 o
  15  10   3     4306.01     4364.79    149.58 o
  16  10   3     4081.08     4148.35    156.78 o
  17  10   3       79.23      129.69     61.24 o
  18  10   3       18.09       52.24     63.04 o
  19  10   3     3317.85     3394.68    169.37 o
  20  10   3     3067.55     2951.32    232.43 o
 -21  11   3      939.19     1006.29    100.78 o
 -20  11   3      879.70      786.62     80.18 o
 -19  11   3       22.49      -43.59     58.54 o
 -18  11   3     1991.79     2140.90    167.55 o
 -17  11   3     4664.16     4785.67    141.34 o
 -16  11   3      107.09       92.48     81.96 o
 -15  11   3     4610.20     4787.09    129.36 o
 -14  11   3     3413.85     3336.28     83.45 o
 -13  11   3       23.27       29.97     25.91 o
 -12  11   3     7171.06     7272.28    180.30 o
 -11  11   3     1623.68     1531.62     48.21 o
 -10  11   3    11396.43    11572.90    178.60 o
  -9  11   3     4255.68     4518.98    100.60 o
  -8  11   3     3111.32     2827.79     83.80 o
  -7  11   3    21212.55    21554.89    366.58 o
  -6  11   3     3654.35     4049.90    117.16 o
  -5  11   3     4558.27     4640.17     98.70 o
  -4  11   3    16096.86    15558.85    267.83 o
  -3  11   3      133.87      191.88     30.62 o
  -2  11   3     6181.70     6360.30    103.08 o
  -1  11   3     2493.14     2104.14    111.73 o
   0  11   3      405.59      446.95     29.72 o
   1  11   3    10239.87    10481.85    160.63 o
   2  11   3     3851.39     3694.48     60.69 o
   3  11   3    10185.00    10274.58    138.83 o
   4  11   3      107.00      117.00     20.99 o
   5  11   3     1809.22     1763.61     92.79 o
   6  11   3     1987.76     1960.39    119.82 o
   7  11   3     2251.03     2264.45     62.16 o
   8  11   3     9718.44    10015.75    354.47 o
   9  11   3     4175.67     4134.25    179.33 o
  10  11   3     2984.62     3215.51    317.15 o
  11  11   3     2319.75     2344.80    454.05 o
  12  11   3     3156.54     3075.96     75.68 o
  13  11   3     5261.83     5016.11    127.97 o
  14  11   3      442.00      437.72     64.85 o
  15  11   3     8722.26     8953.95    261.44 o
  16  11   3     1035.91     1071.86     86.47 o
  17  11   3      789.08      904.29     86.47 o
  18  11   3     3825.35     3895.82    180.20 o
  19  11   3      900.13     1091.65    108.08 o
 -20  12   3      870.34      785.73     79.71 o
 -19  12   3      844.80      832.06     83.76 o
 -18  12   3      481.71      401.85     68.96 o
 -17  12   3     2609.84     2541.36     96.26 o
 -16  12   3       26.96       85.20    105.37 o
 -15  12   3      313.98      509.12     54.68 o
 -14  12   3     2826.70     2794.51     91.57 o
 -13  12   3     1472.32     1371.93     69.36 o
 -12  12   3      283.61      283.16     31.05 o
 -11  12   3      393.56      417.10     66.65 o
 -10  12   3      545.95      609.03     70.25 o
  -9  12   3      828.72      871.43     52.24 o
  -8  12   3     1592.72     1702.91     50.21 o
  -7  12   3       12.41      -27.99     27.99 o
  -6  12   3      121.22      197.93     34.22 o
  -5  12   3     5343.47     5347.75    113.42 o
  -4  12   3        3.85        6.84     21.61 o
  -3  12   3     1720.54     1854.69     61.26 o
  -2  12   3     4905.07     4803.04    316.40 o
  -1  12   3     1212.33     1458.61     70.26 o
   0  12   3     2305.21     2418.27     96.41 o
   1  12   3     3151.29     3483.16     69.59 o
   2  12   3       99.77       99.40     14.41 o
   3  12   3    11204.16    11239.07    196.72 o
   4  12   3     1180.60     1220.01     32.47 o
   5  12   3     1433.20     1275.78     35.06 o
   6  12   3     2918.22     2565.75    198.23 o
   7  12   3     2909.41     2757.21    303.64 o
   8  12   3     2554.44     2426.18    256.77 o
   9  12   3       89.67      121.10    113.48 o
  10  12   3      200.90      206.15    125.19 o
  11  12   3     3326.32     3498.31    159.48 o
  12  12   3     1307.10     1208.82     48.64 o
  13  12   3     1093.62     1052.06     59.45 o
  14  12   3       40.29       55.84     46.83 o
  15  12   3     3174.53     3270.41    133.34 o
  16  12   3     3485.40     3614.65    154.97 o
  17  12   3      380.32      563.81     84.66 o
  18  12   3      199.43      225.16     84.66 o
  19  12   3      613.60      709.73    122.49 o
 -20  13   3     2833.98     2488.21    151.35 o
 -19  13   3     1175.41     1186.17    146.82 o
 -18  13   3      153.85      140.76    100.87 o
 -17  13   3     2996.92     3139.07    246.85 o
 -16  13   3     2390.61     2450.33    120.71 o
 -15  13   3     2725.70     2614.42    109.91 o
 -14  13   3        6.94      -55.84     66.65 o
 -13  13   3      229.10      250.38     57.64 o
 -12  13   3     7112.21     7510.84    227.16 o
 -11  13   3     2235.56     2212.18     67.52 o
 -10  13   3     6675.03     6897.82    150.54 o
  -9  13   3     3693.67     3546.70    211.76 o
  -8  13   3       42.36       34.22     22.04 o
  -7  13   3    13970.70    14659.60    268.41 o
  -6  13   3       23.48       63.20     28.95 o
  -5  13   3      290.89      302.64     29.21 o
  -4  13   3     7084.92     6883.60    138.48 o
  -3  13   3     6813.95     7363.76    371.48 o
  -2  13   3     4264.27     4402.66    182.06 o
  -1  13   3      461.51      452.01     34.23 o
   0  13   3     6837.95     7261.02    133.15 o
   1  13   3    15348.86    16086.01    510.19 o
   2  13   3     6759.96     6421.54    156.89 o
   3  13   3       23.46       37.46     10.03 o
   4  13   3     2053.76     2124.56     50.48 o
   5  13   3     9676.92     9637.77    259.77 o
   6  13   3     2076.42     2162.49    124.32 o
   7  13   3     1500.59     1524.46     46.58 o
   8  13   3     2363.08     2333.27     89.19 o
   9  13   3     1707.61     1760.26     91.88 o
  10  13   3     7238.25     7634.57    355.18 o
  11  13   3       31.68      -39.63     39.63 o
  12  13   3       19.29       91.86     43.23 o
  13  13   3     4898.51     5188.77    135.17 o
  14  13   3     1496.40     1615.98     91.88 o
  15  13   3     3489.47     3733.60    151.36 o
  16  13   3      833.05      709.75     73.86 o
  17  13   3      176.75      207.15     66.65 o
  18  13   3     3585.08     3364.13    165.77 o
 -19  14   3      591.44      632.27    102.68 o
 -18  14   3     3492.57     3619.99    183.79 o
 -17  14   3      307.15      315.23     75.65 o
 -16  14   3     2519.29     2754.85    131.53 o
 -15  14   3       55.31       63.04     50.43 o
 -14  14   3      632.48      664.70     72.05 o
 -13  14   3     1499.37     1569.16     91.88 o
 -12  14   3       51.19       72.05     64.84 o
 -11  14   3       17.29       -7.20     61.24 o
 -10  14   3     1552.76     1464.09     51.08 o
  -9  14   3      344.27      327.67     28.32 o
  -8  14   3      315.13      400.61     33.11 o
  -7  14   3      723.87      711.87     36.68 o
  -6  14   3     3910.43     3775.95    366.77 o
  -5  14   3      148.79      205.95     95.47 o
  -4  14   3    14538.15    15000.51    275.61 o
  -3  14   3     1663.15     1777.20     99.09 o
  -2  14   3     4756.75     4721.72    227.13 o
  -1  14   3    11285.30    11902.61    203.04 o
   0  14   3     2023.81     2274.54     59.21 o
   1  14   3     4696.05     4573.20    124.38 o
   2  14   3    15503.99    15913.69    328.64 o
   3  14   3     1654.97     1685.06     55.85 o
   4  14   3     5606.89     5847.67    120.06 o
   5  14   3    11435.81    11245.53    189.43 o
   6  14   3     1352.99     1409.40     45.56 o
   7  14   3     7800.36     7853.35    159.59 o
   8  14   3      313.73      330.09    273.80 o
   9  14   3     6946.07     7177.82    362.38 o
  10  14   3     1613.71     1536.19    611.64 o
  11  14   3      733.21      708.93     43.08 o
  12  14   3     2811.15     2531.58     84.69 o
  13  14   3      498.60      632.27     61.25 o
  14  14   3      677.63      578.24     72.05 o
  15  14   3       45.80      -16.21     55.84 o
  16  14   3       32.31       52.24     72.05 o
  17  14   3      160.44      131.49     75.65 o
  18  14   3       29.10       70.25    115.28 o
 -19  15   3     1058.64     1012.40    109.89 o
 -18  15   3      622.09      657.49     86.46 o
 -17  15   3      417.36      435.92     75.65 o
 -16  15   3     4903.62     4837.08    187.43 o
 -15  15   3       19.62       72.05     50.43 o
 -14  15   3     2756.52     2958.56    126.13 o
 -13  15   3     4302.99     4269.29    144.17 o
 -12  15   3      533.53      502.58     72.05 o
 -11  15   3    15859.46    16665.81    436.77 o
 -10  15   3      396.01      509.77     70.25 o
  -9  15   3        2.55      -47.73     47.73 o
  -8  15   3    13297.79    13753.63    326.71 o
  -7  15   3      300.10      273.66    208.95 o
  -6  15   3     8024.38     8315.32    166.57 o
  -5  15   3     4750.25     4590.51    365.01 o
  -4  15   3      473.35      360.27     32.42 o
  -3  15   3    12721.76    13440.96    374.48 o
  -2  15   3     3163.02     3317.46     72.55 o
  -1  15   3     2892.69     3015.68     72.79 o
   0  15   3    10041.49    10190.28    267.90 o
   1  15   3     4372.99     4246.55    122.57 o
   2  15   3      544.94      466.56     52.24 o
   3  15   3      199.31      153.27     34.22 o
   4  15   3     1247.70     1174.48     48.64 o
   5  15   3      553.71      576.22     63.05 o
   6  15   3     2039.85     2066.14    115.31 o
   7  15   3     1165.84     1100.18     37.07 o
   8  15   3      438.00      406.96    216.16 o
   9  15   3     6431.03     6733.10    317.28 o
  10  15   3      275.09      300.89    199.04 o
  11  15   3     4023.58     4184.97    101.73 o
  12  15   3     2590.66     2542.31     86.49 o
  13  15   3       15.56      -45.03     46.83 o
  14  15   3     7591.43     7726.56    241.57 o
  15  15   3     2669.34     3090.00    147.74 o
  16  15   3      459.74      369.27     81.06 o
  17  15   3     4316.81     4027.53    207.23 o
 -18  16   3      471.03      417.91     79.26 o
 -17  16   3     4275.85     4384.34    198.22 o
 -16  16   3        0.65       59.44     79.25 o
 -15  16   3      110.41       81.06     81.06 o
 -14  16   3     3204.89     3068.60    135.14 o
 -13  16   3     1245.43     1151.15     88.27 o
 -12  16   3      139.55       70.25     57.64 o
 -11  16   3        5.42      -41.43     54.04 o
 -10  16   3     3288.07     3151.65    124.34 o
  -9  16   3     2171.74     2412.52    106.30 o
  -8  16   3     4116.75     4101.00    235.19 o
  -7  16   3     1672.74     1456.90    331.50 o
  -6  16   3     3231.37     3330.22    380.23 o
  -5  16   3    11055.47    11522.62    273.30 o
  -4  16   3     2382.70     2527.99     99.10 o
  -3  16   3       13.02       36.02     50.43 o
  -2  16   3    10247.71    11011.19    223.69 o
  -1  16   3     3284.70     3418.58    109.93 o
   0  16   3    10009.39    10006.09    243.52 o
   1  16   3     1861.06     1897.21     77.47 o
   2  16   3     1823.60     1945.84     55.85 o
   3  16   3     5280.04     5568.19    155.02 o
   4  16   3     1962.09     2012.53     84.68 o
   5  16   3     1495.06     1524.09     58.55 o
   6  16   3     2918.06     2956.46     70.13 o
   7  16   3     2278.05     2399.39     54.70 o
   8  16   3     4806.49     4914.07    105.01 o
   9  16   3       83.35       79.33     86.46 o
  10  16   3        0.19       19.94     35.87 o
  11  16   3     3395.32     3266.86    384.72 o
  12  16   3      164.49      144.10     41.43 o
  13  16   3     2698.16     2509.87    120.72 o
  14  16   3      653.00      646.69     77.46 o
  15  16   3     1154.20     1055.65     95.48 o
  16  16   3     2985.48     2908.08    194.59 o
  17  16   3       42.95      -12.61    109.88 o
 -18  17   3        0.75      154.91    126.09 o
 -17  17   3     1139.95     1068.25    106.28 o
 -16  17   3       51.70       75.65     90.06 o
 -15  17   3      220.07      268.39     90.06 o
 -14  17   3      493.87      421.51     72.05 o
 -13  17   3      115.68       39.63     77.45 o
 -12  17   3      648.09      626.87     82.86 o
 -11  17   3     1494.88     1365.57     95.48 o
 -10  17   3     1868.13     1769.21     97.29 o
  -9  17   3       45.28      -23.42     52.24 o
  -8  17   3      780.50      646.71     61.25 o
  -7  17   3      442.53      443.13     64.85 o
  -6  17   3     1558.85     1363.42     69.82 o
  -5  17   3      231.66      178.33     48.63 o
  -4  17   3     4112.84     3932.50    126.16 o
  -3  17   3      955.00      868.31     59.45 o
  -2  17   3       33.88      -55.84     55.84 o
  -1  17   3     4627.79     4614.13    136.98 o
   0  17   3        7.98      -28.82     43.23 o
   1  17   3     1349.33     1334.96     72.06 o
   2  17   3     1387.95     1405.23     70.26 o
   3  17   3      520.52      358.47     52.24 o
   4  17   3       25.44       64.84     45.03 o
   5  17   3      332.51      324.24     48.64 o
   6  17   3       13.85      -52.24     52.24 o
   7  17   3       75.63        1.07    138.70 o
   8  17   3     1420.87     1440.45     55.38 o
   9  17   3       54.52       36.64    244.07 o
  10  17   3      184.14      176.04    155.81 o
  11  17   3      477.30      530.17    124.29 o
  12  17   3       75.99      -97.27     97.27 o
  13  17   3     1581.49     1587.16    147.73 o
  14  17   3        0.87     -102.67    102.67 o
  15  17   3     1323.48     1140.33    145.92 o
  16  17   3       55.97     -111.68    111.68 o
 -17  18   3     3057.91     2513.49    165.76 o
 -16  18   3      236.09      171.12     70.25 o
 -15  18   3      414.06      302.62     82.86 o
 -14  18   3     5846.11     6241.58    237.91 o
 -13  18   3      494.08      553.01     75.66 o
 -12  18   3       38.88        1.80     64.84 o
 -11  18   3      199.39       46.83     61.24 o
 -10  18   3     2419.16     2448.57    115.31 o
  -9  18   3     3015.96     3037.98    131.54 o
  -8  18   3     1206.07     1313.29     88.27 o
  -7  18   3      792.35      760.19     70.25 o
  -6  18   3     1976.37     1953.02     90.08 o
  -5  18   3     6461.99     6677.34    207.31 o
  -4  18   3        1.63      192.73     63.04 o
  -3  18   3      626.55      742.17     59.45 o
  -2  18   3    12184.37    12724.69    315.73 o
  -1  18   3      135.16      106.27     50.44 o
   0  18   3    12335.42    13554.92    344.60 o
   1  18   3     3935.20     4107.15    135.16 o
   2  18   3      717.52      749.38     72.06 o
   3  18   3    10207.03    10906.56    281.37 o
   4  18   3      150.95      171.12     59.44 o
   5  18   3     8909.33     8918.95    256.06 o
   6  18   3    10756.75    10830.88    288.58 o
   7  18   3       41.04      -56.09    223.35 o
   8  18   3     7822.46     7749.97    365.09 o
   9  18   3     2297.77     2409.43    180.17 o
  10  18   3      313.06      412.89    841.20 o
  11  18   3     2944.77     3165.80    189.19 o
  12  18   3       88.85      311.62    104.47 o
  13  18   3     2494.55     2401.68    172.96 o
  14  18   3      625.40      713.33    138.70 o
  15  18   3     1037.54      960.16    118.89 o
 -16  19   3     5445.28     4914.66    245.10 o
 -15  19   3       31.02       50.43     72.05 o
 -14  19   3     1999.80     2129.50    133.32 o
 -13  19   3     5508.43     5700.66    239.71 o
 -12  19   3      108.49       63.04     66.65 o
 -11  19   3     9106.02     9718.54    313.73 o
 -10  19   3      610.34      688.12     77.46 o
  -9  19   3     1339.50     1331.32     84.67 o
  -8  19   3    14040.44    14857.89    402.34 o
  -7  19   3       14.76      -27.02     59.44 o
  -6  19   3     3765.82     4288.91    149.57 o
  -5  19   3     3921.46     4067.36    140.56 o
  -4  19   3       29.53        9.01     52.24 o
  -3  19   3     9204.63     9995.88    272.30 o
  -2  19   3      761.04      830.45     70.25 o
  -1  19   3     1151.81     1221.41     77.46 o
   0  19   3    12621.93    12888.76    344.59 o
   1  19   3     3395.70     3303.08    113.53 o
   2  19   3     4241.50     4404.57    147.78 o
   3  19   3      262.50      295.41     46.83 o
   4  19   3     1647.48     1747.55     95.48 o
   5  19   3     1006.24     1034.03     77.46 o
   6  19   3     6263.88     6188.28    182.06 o
   7  19   3        1.13       48.21    423.29 o
   8  19   3       99.90       97.56    192.73 o
   9  19   3     5501.48     5733.80    240.61 o
  10  19   3      758.39      706.14     84.66 o
  11  19   3     2920.66     3099.10    189.19 o
  12  19   3     2294.38     2243.08    163.95 o
  13  19   3      221.68      162.11    115.28 o
  14  19   3     8422.38     8193.65    430.87 o
  15  19   3      113.66      205.34    124.29 o
 -15  20   3       42.17      185.53     95.47 o
 -14  20   3       15.82       25.22     95.47 o
 -13  20   3      495.06      475.55     82.86 o
 -12  20   3       64.04      151.30     86.46 o
 -11  20   3       12.74      -36.02     84.66 o
 -10  20   3      376.60      349.45     84.66 o
  -9  20   3       40.77      -19.81     57.64 o
  -8  20   3      147.39      214.35     55.84 o
  -7  20   3      711.28      697.13     73.86 o
  -6  20   3      141.03      174.72     52.24 o
  -5  20   3      806.18      808.83     81.06 o
  -4  20   3      332.25      365.66     75.65 o
  -3  20   3     1665.10     1608.82     95.48 o
  -2  20   3      544.25      443.13     72.05 o
  -1  20   3        6.52      122.48     63.04 o
   0  20   3      494.96      587.24     75.66 o
   1  20   3     1247.34     1174.58     77.46 o
   2  20   3       37.35       34.22     66.65 o
   3  20   3      806.38      810.63     70.25 o
   4  20   3     3290.89     3169.61    126.14 o
   5  20   3     1466.28     1282.70     90.08 o
   6  20   3     1464.78     1470.05     90.08 o
   7  20   3      574.31      563.16    148.61 o
   8  20   3     1634.24     1725.89     82.87 o
   9  20   3      487.59      333.25     55.84 o
  10  20   3      695.42      834.03    126.10 o
  11  20   3      159.29       10.81    106.27 o
  12  20   3      215.99      271.99    115.28 o
  13  20   3      335.88      425.10    136.90 o
  14  20   3       79.75      171.12    111.68 o
 -14  21   3      721.32      893.47     88.27 o
 -13  21   3      278.64       64.85     75.65 o
 -12  21   3     1197.94     1165.54    100.88 o
 -11  21   3     4267.61     4108.67    183.81 o
 -10  21   3       16.81        9.01     70.25 o
  -9  21   3     1360.84     1578.11    104.49 o
  -8  21   3     2054.36     1922.35    108.10 o
  -7  21   3      457.80      444.93     63.05 o
  -6  21   3     1591.67     1502.50     91.88 o
  -5  21   3       91.73       64.84     52.24 o
  -4  21   3      310.78      335.04     63.05 o
  -3  21   3     1713.27     1709.71    100.89 o
  -2  21   3     2923.71     2994.68    120.72 o
  -1  21   3       50.14       81.06     57.64 o
   0  21   3     1903.84     1972.79    108.10 o
   1  21   3     1773.59     1652.07     97.29 o
   2  21   3     1398.25     1414.20     86.47 o
   3  21   3       47.58       82.86     54.04 o
   4  21   3     2506.74     2704.43    131.53 o
   5  21   3     3291.63     3385.78    140.55 o
   6  21   3     2074.69     2198.01    113.50 o
   7  21   3        9.61      -19.81     52.24 o
   8  21   3       50.07       32.42     55.84 o
   9  21   3     5521.89     5515.04    227.09 o
  10  21   3     3519.40     3659.66    257.67 o
  11  21   3      820.23      796.21    113.49 o
  13  21   3     1426.00      936.77    158.53 o
 -13  22   3      562.60      495.37     91.87 o
 -12  22   3      166.95      196.34     70.25 o
 -11  22   3      731.69      516.99     77.46 o
 -10  22   3      839.20      832.24     93.67 o
  -9  22   3      649.36      648.49     73.86 o
  -8  22   3      834.82      736.77     75.66 o
  -7  22   3      796.92      927.71     84.67 o
  -6  22   3       57.15       72.05     84.66 o
  -5  22   3     6062.03     6209.46    209.08 o
  -4  22   3       20.49       10.81     63.04 o
  -3  22   3       39.86       37.83     73.85 o
  -2  22   3     2422.40     2473.77    133.33 o
  -1  22   3      659.42      691.72     86.47 o
   0  22   3     1825.95     1853.85     99.09 o
   1  22   3     1785.22     1864.65    106.29 o
   2  22   3        6.74      -70.25     70.25 o
   3  22   3     8045.51     8706.03    259.61 o
   4  22   3      252.04      253.98     77.46 o
   5  22   3      621.36      524.19     93.67 o
   6  22   3     6266.46     6414.97    216.30 o
   7  22   3      160.09      149.50     66.65 o
   8  22   3     2953.08     2641.43    117.12 o
   9  22   3      937.41      880.89    144.11 o
  10  22   3       63.39      115.28    118.88 o
  11  22   3     2114.47     2109.69    171.15 o
  12  22   3      110.64      205.34    120.68 o
 -12  23   3     1681.25     1250.26    122.50 o
 -11  23   3     1106.78      978.18    102.68 o
 -10  23   3     1080.44      913.32     95.48 o
  -9  23   3     5244.39     5006.56    219.87 o
  -8  23   3     1027.96     1070.05    113.49 o
  -7  23   3     1303.18     1284.46    113.49 o
  -6  23   3      863.34      911.51     86.47 o
  -5  23   3      158.97      217.95     81.06 o
  -4  23   3     2849.70     2897.28    140.54 o
  -3  23   3     1797.13     1819.60    102.69 o
  -2  23   3     1296.45     1415.97     93.68 o
  -1  23   3     1099.06     1309.65    106.29 o
   0  23   3        1.06      216.15     84.66 o
   1  23   3      215.80      106.28     61.24 o
   2  23   3      293.25      462.93     84.66 o
   3  23   3      187.78      142.30     82.86 o
   4  23   3       52.05      156.71     82.86 o
   5  23   3      229.71      252.18     68.45 o
   6  23   3      210.27      262.99     86.46 o
   7  23   3      366.86      221.56     90.06 o
   8  23   3      852.73      756.58    126.10 o
   9  23   3      237.11      389.07    133.29 o
  10  23   3     1217.33     1005.21    167.53 o
 -10  24   3     1094.74     1116.89    109.89 o
  -9  24   3     2920.19     3057.60    167.56 o
  -8  24   3     1087.08     1188.94    109.89 o
  -7  24   3        0.55      -73.85     90.06 o
  -6  24   3     1301.10     1295.26    117.10 o
  -5  24   3     2211.95     2183.60    129.72 o
  -4  24   3     2694.21     2722.44    153.15 o
  -3  24   3      892.60      940.33     97.28 o
  -2  24   3      289.13      270.19     88.26 o
  -1  24   3     4153.73     4359.12    196.42 o
   0  24   3      226.23      185.53     82.86 o
   1  24   3     1806.12     1853.82    129.71 o
   2  24   3     1476.04     1356.54    104.49 o
   3  24   3      208.25      309.82     88.26 o
   4  24   3     6026.59     6313.72    268.55 o
   5  24   3        1.22       -1.80     82.86 o
   6  24   3        0.04       10.81     84.66 o
   7  24   3     3530.91     3315.46    142.35 o
   8  24   3        1.19      -52.24    126.09 o
  -8  25   3      985.50      954.75    118.89 o
  -7  25   3      696.66      569.23     91.87 o
  -6  25   3      160.35      219.75     86.46 o
  -5  25   3       48.81       36.02     97.27 o
  -4  25   3      811.28      933.12    109.88 o
  -3  25   3      976.92      952.95     99.08 o
  -2  25   3      893.63      897.10    108.08 o
  -1  25   3        5.79      -32.42     91.86 o
   0  25   3      331.71      275.60     75.65 o
   1  25   3     1684.86     1542.12    120.70 o
   2  25   3      719.98      644.89     77.46 o
   3  25   3       26.54       86.46     75.65 o
   4  25   3      396.31      385.48     84.66 o
   5  25   3      863.52      927.71     90.07 o
   6  25   3       33.57      124.29     90.06 o
  -5  26   3       14.57      -19.81     95.47 o
  -4  26   3      825.86      907.90     93.67 o
  -3  26   3      702.16      527.80    106.28 o
  -2  26   3      823.65      713.35     99.08 o
  -1  26   3     2901.64     2825.16    167.56 o
   0  26   3      238.99      331.43    102.67 o
   1  26   3      875.53      949.33    102.68 o
   2  26   3      504.96      486.36     95.47 o
   3  26   3      459.32      284.61     97.27 o
   4  26   3     1773.41     1597.97    185.56 o
 -23   0   4     1340.65     1223.20    163.93 o
 -22   0   4     4082.08     4551.82    286.52 o
 -21   0   4     4371.72     3896.07    237.87 o
 -20   0   4     1142.77     1347.49    149.52 o
 -19   0   4      432.22      585.43    122.49 o
 -18   0   4      492.09      580.03    109.88 o
 -17   0   4      453.81      371.07    106.28 o
 -16   0   4     4616.35     4567.07    203.66 o
 -15   0   4      486.72      376.48     84.66 o
 -14   0   4      915.51      967.39     39.63 o
 -13   0   4    24468.88    24162.52    515.29 o
 -12   0   4      962.84     1028.66     39.63 o
 -11   0   4     6648.73     6443.33    156.89 o
 -10   0   4    38527.44    37634.66    756.58 o
  -9   0   4     5621.47     5233.17    129.84 o
  -8   0   4    67952.02    67826.95   1118.84 o
  -7   0   4    21201.15    21629.03    380.19 o
  -6   0   4     4433.91     3846.49     81.15 o
  -5   0   4    78498.74    80279.20   1299.87 o
  -4   0   4     9763.12     9954.65    160.79 o
  -3   0   4    30437.91    29234.82    405.69 o
  -2   0   4     1815.13     1867.24     34.24 o
  -1   0   4       12.97       54.04     10.81 o
   0   0   4    57703.90    60080.67    653.95 o
   1   0   4      955.82     1093.69     16.22 o
   2   0   4     7408.57     7279.38    104.71 o
   3   0   4    51653.37    50961.82    685.51 o
   4   0   4    10215.27    10202.86    111.98 o
   5   0   4    16778.83    15528.83    180.86 o
   6   0   4      450.46      416.13     14.41 o
   7   0   4      235.16      345.85     18.01 o
   8   0   4    24686.57    25137.51    409.00 o
   9   0   4     8724.73     9076.10    196.64 o
  10   0   4     3134.88     3261.93    120.75 o
  11   0   4     1347.43     1468.31     75.67 o
  12   0   4     8374.03     8820.68    283.14 o
  13   0   4      499.96      448.54     39.63 o
  14   0   4     1694.45     1576.43     95.49 o
  15   0   4     5667.31     5607.63    241.54 o
  16   0   4      186.38      219.75     66.65 o
  17   0   4    11458.43    11734.31    468.94 o
  18   0   4      180.41      271.99     81.06 o
  19   0   4      463.73      574.62     91.87 o
  20   0   4     6562.90     6142.78    358.69 o
  21   0   4      417.04      376.47     99.07 o
 -23   1   4      360.41      403.49     97.27 o
 -22   1   4     1816.57     1693.34     96.87 o
 -21   1   4     1651.73     1780.66    107.19 o
 -20   1   4     1272.67     1367.51    155.83 o
 -19   1   4     3711.54     3907.17    152.65 o
 -18   1   4      496.22      403.23     76.39 o
 -17   1   4     4721.64     4863.00    169.27 o
 -16   1   4     3513.36     3817.96    131.04 o
 -15   1   4      120.93       63.24     23.21 o
 -14   1   4     9652.92     9586.08    192.00 o
 -13   1   4     1486.56     1549.53     36.36 o
 -12   1   4     4901.58     4967.44     89.12 o
 -11   1   4     6276.29     6435.56    111.52 o
 -10   1   4      557.69      545.08     23.33 o
  -9   1   4     8006.35     7593.12    125.00 o
  -8   1   4       91.53      231.50     32.42 o
  -7   1   4     3544.08     3957.86     59.87 o
  -6   1   4     5550.62     5464.74     76.40 o
  -5   1   4      446.02      535.91     21.62 o
  -4   1   4       48.80       49.23     10.19 o
  -3   1   4     2053.80     1812.55     26.67 o
  -2   1   4     7033.88     7206.55     78.45 o
  -1   1   4    11517.45    11674.31     98.95 o
   0   1   4     8053.77     8102.11     74.64 o
   1   1   4        9.67       41.66     12.61 o
   2   1   4     1005.14     1019.86     17.84 o
   3   1   4    19762.91    19777.43    181.15 o
   4   1   4      122.47      197.46      9.91 o
   5   1   4     1403.41     1309.19     17.16 o
   6   1   4    10169.16     9702.56     90.62 o
   7   1   4      182.99      148.77     14.41 o
   8   1   4     2135.24     2246.97     32.03 o
   9   1   4    11179.79    10866.08    164.20 o
  10   1   4     1898.93     1964.22     50.66 o
  11   1   4     8848.17     8906.78    179.47 o
  12   1   4     2093.29     1943.68     57.66 o
  13   1   4     7362.55     7128.58    148.75 o
  14   1   4     3939.57     3932.22    111.73 o
  15   1   4       87.53       63.10     54.94 o
  16   1   4     6138.11     6323.99    197.12 o
  17   1   4     1103.18     1043.86     71.29 o
  18   1   4      531.32      455.53     59.82 o
  19   1   4     1085.55     1152.31     82.15 o
  20   1   4      292.76      200.59     66.65 o
  21   1   4       77.85      128.04     92.76 o
 -23   2   4      365.38      412.50    127.89 o
 -22   2   4      172.53      292.38    105.37 o
 -21   2   4      965.02     1171.30     86.85 o
 -20   2   4      603.56      656.02     75.71 o
 -19   2   4      393.94      639.34     56.39 o
 -18   2   4        0.51      104.03     59.31 o
 -17   2   4      149.70      275.88     58.54 o
 -16   2   4       77.43      263.19     53.23 o
 -15   2   4      635.59      650.60     46.84 o
 -14   2   4      412.77      379.37     33.54 o
 -13   2   4       22.54       41.37     36.87 o
 -12   2   4     1950.44     2019.12    144.14 o
 -11   2   4       96.86       99.46     69.35 o
 -10   2   4      986.27      907.30     56.75 o
  -9   2   4     4454.14     4184.77     86.37 o
  -8   2   4     1977.25     1822.35     41.45 o
  -7   2   4      936.24      853.60     35.13 o
  -6   2   4     3673.08     4268.61     55.87 o
  -5   2   4      699.17      652.72     23.42 o
  -4   2   4     3608.62     3734.00     49.39 o
  -3   2   4       18.35        7.20     12.61 o
  -2   2   4        8.87       23.78      9.49 o
  -1   2   4     3364.26     3589.77     60.41 o
   0   2   4     7797.10     8010.32     71.46 o
   1   2   4       39.82       66.37      6.92 o
   2   2   4      295.70      262.64      7.33 o
   3   2   4     9971.35     9812.44     82.46 o
   4   2   4    10892.86    10719.95    127.35 o
   5   2   4      307.57      192.69     11.71 o
   6   2   4     3367.37     3406.21     37.67 o
   7   2   4     1665.71     1599.94     23.34 o
   8   2   4     7705.00     7937.52     99.21 o
   9   2   4     3756.48     3612.60     59.17 o
  10   2   4     1042.20     1086.53     33.60 o
  11   2   4      534.90      595.21     54.94 o
  12   2   4     4796.00     4705.24    101.95 o
  13   2   4      802.22      745.62     58.55 o
  14   2   4      177.25      173.41     70.25 o
  15   2   4      317.40      248.54     43.93 o
  16   2   4     4509.80     4520.53    145.26 o
  17   2   4     1332.57     1287.16     75.40 o
  18   2   4      851.41      754.94    108.98 o
  19   2   4       59.31      130.28     60.41 o
  20   2   4      465.69      458.15    105.38 o
  21   2   4     1936.56     1640.23    112.08 o
 -22   3   4     4302.04     4050.73    157.01 o
 -21   3   4      943.52      981.43     72.19 o
 -20   3   4      483.56      661.40     77.63 o
 -19   3   4     6403.64     6428.05    174.73 o
 -18   3   4      312.08      370.77     83.76 o
 -17   3   4     4058.35     4074.33    118.19 o
 -16   3   4     6745.53     7102.75    283.94 o
 -15   3   4     3110.60     3187.14    111.23 o
 -14   3   4    17210.55    17821.52    342.09 o
 -13   3   4      249.01      390.25     97.27 o
 -12   3   4      336.27      384.15     43.97 o
 -11   3   4     4198.19     4307.47    200.08 o
 -10   3   4     3478.99     3479.87    148.70 o
  -9   3   4    14171.03    14317.66    293.07 o
  -8   3   4        1.00      114.53     19.81 o
  -7   3   4    11575.99    11882.88    157.02 o
  -6   3   4    22232.70    21474.92    419.29 o
  -5   3   4     5500.24     5670.23     74.74 o
  -4   3   4    12606.94    12547.00    133.21 o
  -3   3   4    12466.33    11071.98    147.36 o
  -2   3   4    46066.80    47726.29    820.46 o
  -1   3   4     4050.73     3872.68     41.08 o
   0   3   4    32783.40    33187.57    482.28 o
   1   3   4    10529.04    11791.92    126.49 o
   2   3   4     2899.05     3360.70     36.96 o
   3   3   4    41368.71    40353.23    337.39 o
   4   3   4      434.63      619.59     35.13 o
   5   3   4      942.51     1056.07     17.30 o
   6   3   4    27563.10    26239.50    402.26 o
   7   3   4      237.43      208.70     13.51 o
   8   3   4     1866.46     2204.48     34.12 o
   9   3   4    21708.20    21360.65    260.42 o
  10   3   4     1415.38     1283.72     33.76 o
  11   3   4     4856.43     4800.87     98.35 o
  12   3   4      276.41      202.90     36.03 o
  13   3   4     1734.52     1579.97    144.13 o
  14   3   4     7110.77     7523.50    212.74 o
  15   3   4     3241.30     3333.28    114.59 o
  16   3   4     4010.29     4287.07    149.57 o
  17   3   4      892.70      998.33    185.55 o
  18   3   4     1664.77     1706.35     99.99 o
  19   3   4     1875.13     1691.52    103.82 o
  20   3   4      218.69      320.48    100.87 o
  21   3   4        3.35       42.48     70.68 o
 -22   4   4     2801.64     2834.72    126.27 o
 -21   4   4      125.45      168.36     81.96 o
 -20   4   4     1844.84     1794.64    135.12 o
 -19   4   4      230.90      347.82    125.19 o
 -18   4   4      114.37       64.87     90.96 o
 -17   4   4       86.54       82.86     43.23 o
 -16   4   4     1674.08     1644.59     72.84 o
 -15   4   4      573.23      618.78    116.19 o
 -14   4   4     1100.53     1132.11     56.20 o
 -13   4   4     4952.88     5050.93    110.15 o
 -12   4   4       30.23      159.20     41.92 o
 -11   4   4     6440.53     6262.34    126.42 o
 -10   4   4    15192.62    14472.06    265.35 o
  -9   4   4       69.67       52.75     32.32 o
  -8   4   4    32318.49    31454.39    498.87 o
  -7   4   4     3753.01     3337.00     55.65 o
  -6   4   4    10779.52    10172.17    136.64 o
  -5   4   4    21396.53    21364.40    245.43 o
  -4   4   4     5895.91     5672.37    108.25 o
  -3   4   4    40294.35    39923.43    423.06 o
  -2   4   4      975.77     1041.57     31.53 o
  -1   4   4    21011.64    21428.39    200.31 o
   0   4   4    39621.71    40984.06    356.78 o
   1   4   4     1558.40     1320.82     17.30 o
   2   4   4     5841.64     6418.90     61.54 o
   3   4   4    13866.28    13434.95    109.90 o
   4   4   4     1738.88     1998.86     40.54 o
   5   4   4     2598.45     2593.25     31.59 o
   6   4   4      169.81      201.25     10.81 o
   7   4   4     2232.66     2206.73     72.98 o
   8   4   4       90.55       80.38     15.13 o
   9   4   4      905.46      842.39     26.12 o
  10   4   4       25.39       32.42     15.28 o
  11   4   4      154.35      145.12     54.94 o
  12   4   4      650.98      678.39     54.94 o
  13   4   4     2302.59     2207.77    125.22 o
  14   4   4        6.39       39.15     38.71 o
  15   4   4     2139.24     2144.59     89.07 o
  16   4   4      321.38      347.23    119.79 o
  17   4   4     1367.00     1490.90     78.27 o
  18   4   4     1488.08     1374.06    132.41 o
  19   4   4      618.73      674.80     78.85 o
  20   4   4     3438.13     3032.39    184.69 o
  21   4   4      949.05      630.67     85.34 o
 -22   5   4      102.03       10.30    100.87 o
 -21   5   4      752.96      885.79    147.71 o
 -20   5   4     2201.37     2252.40     99.94 o
 -19   5   4       56.16      149.89     51.22 o
 -18   5   4     5077.88     5379.86    149.83 o
 -17   5   4     1980.44     2103.43    193.68 o
 -16   5   4      390.37      342.28     54.30 o
 -15   5   4    12802.01    13261.80    506.11 o
 -14   5   4       83.02       67.24     89.16 o
 -13   5   4     6015.58     6249.66    134.52 o
 -12   5   4     1973.69     1949.44     96.40 o
 -11   5   4      206.00      231.12     75.65 o
 -10   5   4     9401.71     9060.64    262.51 o
  -9   5   4     1704.21     1707.78     63.06 o
  -8   5   4      589.77      531.99     48.64 o
  -7   5   4     7548.45     7659.85    223.72 o
  -6   5   4     1094.82     1019.92     23.31 o
  -5   5   4     1665.31     1381.59     27.20 o
  -4   5   4      426.08      528.49     16.88 o
  -3   5   4     5710.01     5615.43     68.24 o
  -2   5   4     3925.65     3643.42     70.33 o
  -1   5   4     1877.41     1859.49     24.24 o
   0   5   4     1457.14     1603.63     22.52 o
   1   5   4     2372.30     2812.19     30.28 o
   2   5   4    25142.75    25642.20    222.85 o
   3   5   4     3397.24     3657.64     37.23 o
   4   5   4    14460.62    13721.92    126.33 o
   5   5   4    29781.80    28842.73    350.80 o
   6   5   4      449.10      436.75     14.66 o
   7   5   4    19040.26    18313.46    394.10 o
   8   5   4     9643.00     9144.39    160.59 o
   9   5   4      269.51      237.85     18.98 o
  10   5   4    17920.76    17686.24    272.76 o
  11   5   4      430.65      551.50     66.65 o
  12   5   4     3226.69     3301.26     71.86 o
  13   5   4     5746.85     5765.89    173.95 o
  14   5   4        6.27       15.87     39.98 o
  15   5   4     6886.20     7046.55    224.44 o
  16   5   4     1534.91     1486.46     82.10 o
  17   5   4      227.50      159.93     54.12 o
  18   5   4     3000.57     3065.03    118.47 o
  19   5   4        1.20      -57.15     57.15 o
  20   5   4      368.99      324.02     84.66 o
 -22   6   4      980.74     1076.05     80.83 o
 -21   6   4     4769.38     5238.07    190.72 o
 -20   6   4     2214.65     2116.59    167.55 o
 -19   6   4      263.94      356.65    150.41 o
 -18   6   4      253.39      340.41     54.22 o
 -17   6   4     1696.06     1632.59     93.68 o
 -16   6   4     2953.74     2862.00    181.09 o
 -15   6   4     1445.75     1405.68     75.67 o
 -14   6   4      170.25      138.90     61.24 o
 -13   6   4     3526.65     3478.26     90.27 o
 -12   6   4    11403.38    11452.98    366.29 o
 -11   6   4     2996.34     3167.99     86.50 o
 -10   6   4      590.12      551.56     41.71 o
  -9   6   4    18349.15    17898.08    356.94 o
  -8   6   4    19952.35    20646.69    433.07 o
  -7   6   4    11143.40    10808.66    148.95 o
  -6   6   4        6.69       29.56     13.33 o
  -5   6   4      108.11      130.98     16.21 o
  -4   6   4     6455.46     6124.46     77.69 o
  -3   6   4     5825.43     5571.65    165.96 o
  -2   6   4    12054.44    13184.52    260.19 o
  -1   6   4     7096.33     7246.14     78.01 o
   0   6   4     3318.82     2874.79     45.07 o
   1   6   4    10644.00    11993.74    117.26 o
   2   6   4     3975.36     3798.38     40.72 o
   3   6   4     6864.22     6068.91     64.14 o
   4   6   4    11401.00    10189.79    114.67 o
   5   6   4     5751.92     5654.12    153.29 o
   6   6   4     7690.94     7569.79     92.30 o
   7   6   4       68.07       82.87     16.33 o
   8   6   4     5453.71     5598.73     90.12 o
   9   6   4    10248.25    10201.74    336.49 o
  10   6   4     3088.84     3083.46     59.35 o
  11   6   4      132.90       84.75    181.03 o
  12   6   4     1686.31     1757.61     55.85 o
  13   6   4     1738.15     1672.88     58.11 o
  14   6   4       93.22      157.74     46.83 o
  15   6   4      614.23      634.82     57.64 o
  16   6   4     3747.25     3821.49    135.70 o
  17   6   4     1573.53     1637.52    219.79 o
  18   6   4      341.19      226.89     63.53 o
  19   6   4      171.99      190.10     66.19 o
  20   6   4      903.15      828.55     76.12 o
 -22   7   4      261.56      239.39    108.98 o
 -21   7   4     1160.79     1220.35    133.31 o
 -20   7   4      257.34      237.79     69.35 o
 -19   7   4      933.60     1084.84     73.38 o
 -18   7   4      904.34      931.78     69.93 o
 -17   7   4     1161.02     1190.78     75.66 o
 -16   7   4     7730.74     7815.80    189.10 o
 -15   7   4      267.33      280.70     48.35 o
 -14   7   4     3345.56     3215.84     96.41 o
 -13   7   4      984.84     1022.06     51.49 o
 -12   7   4      916.22      928.37     51.26 o
 -11   7   4      369.54      489.12     56.74 o
 -10   7   4      620.60      732.89     43.33 o
  -9   7   4     2778.31     2782.53     60.10 o
  -8   7   4       59.82       96.71     18.28 o
  -7   7   4       10.71       36.36     33.32 o
  -6   7   4     1946.94     1863.82     60.37 o
  -5   7   4      258.60      191.71     16.41 o
  -4   7   4     9198.46     9445.56    171.48 o
  -3   7   4      311.68      150.28     16.21 o
  -2   7   4     2837.48     3122.46    126.17 o
  -1   7   4     3174.04     3426.35     56.78 o
   0   7   4      286.86      275.52     17.11 o
   1   7   4     1617.67     1575.90     66.67 o
   2   7   4     3579.31     3579.25     43.75 o
   3   7   4    12489.96    12305.05    131.92 o
   4   7   4      502.09      547.09     14.99 o
   5   7   4     1413.32     1350.40     25.10 o
   6   7   4     2480.47     2428.38     38.72 o
   7   7   4      469.64      460.09     41.43 o
   8   7   4      610.68      620.51     23.98 o
   9   7   4     6375.69     6243.56    215.47 o
  10   7   4      622.24      644.95     28.82 o
  11   7   4      606.84      554.61     30.27 o
  12   7   4      223.75      159.82    220.66 o
  13   7   4     2166.55     2158.89    147.74 o
  14   7   4     1449.06     1425.03     73.86 o
  15   7   4       87.41      203.54     48.63 o
  16   7   4     1280.18     1343.92    106.29 o
  17   7   4      840.03      816.03     75.66 o
  18   7   4        7.88       16.21     57.64 o
  19   7   4      358.45      360.26     82.86 o
  20   7   4     1303.94     1223.20    133.31 o
 -22   8   4      294.17      207.15    108.08 o
 -21   8   4     1719.11     1554.44     93.25 o
 -20   8   4      656.23      840.91     94.57 o
 -19   8   4      686.11      644.85     65.37 o
 -18   8   4       55.92       83.42     54.68 o
 -17   8   4     2399.23     2523.13     95.46 o
 -16   8   4     2730.83     2390.47     89.99 o
 -15   8   4     1233.71     1240.12     64.91 o
 -14   8   4     2026.51     2007.58     80.18 o
 -13   8   4     1689.45     1480.90    127.02 o
 -12   8   4     8207.23     8564.12    271.41 o
 -11   8   4     3576.04     3532.47     93.20 o
 -10   8   4     1579.22     1668.53     58.55 o
  -9   8   4    25659.36    26638.32    351.19 o
  -8   8   4       13.26       34.47     16.91 o
  -7   8   4    12386.14    11758.96    352.06 o
  -6   8   4    12054.44    12048.19    584.09 o
  -5   8   4      274.65      287.25     17.16 o
  -4   8   4    38188.48    37902.72    523.92 o
  -3   8   4     1165.48     1023.48     42.34 o
  -2   8   4    18328.43    18291.09    382.54 o
  -1   8   4    27645.14    27164.34    291.33 o
   0   8   4     1180.81     1287.28     34.23 o
   1   8   4    34114.56    33852.62    359.09 o
   2   8   4     5052.15     4878.70     64.92 o
   3   8   4     2282.49     2314.97     36.57 o
   4   8   4    23334.07    22664.46    250.46 o
   5   8   4     1647.15     1744.44     34.59 o
   6   8   4     2459.96     2543.46     45.31 o
   7   8   4     2997.28     3029.02     65.78 o
   8   8   4     6622.50     6873.55    139.75 o
   9   8   4     1974.40     1961.44     55.86 o
  10   8   4      678.03      617.83     27.80 o
  11   8   4     1132.20      988.78    373.81 o
  12   8   4      838.44      888.35     74.76 o
  13   8   4     5236.04     5346.05    115.36 o
  14   8   4      206.12      174.72     50.44 o
  15   8   4      386.36      376.47     66.65 o
  16   8   4     7345.12     7427.29    232.55 o
  17   8   4       44.49       -3.60     63.04 o
  18   8   4     5541.99     5846.65    237.90 o
  19   8   4     3930.73     4061.62    196.41 o
  20   8   4      545.04      354.86    104.48 o
 -21   9   4      889.26      883.76     88.28 o
 -20   9   4     3220.75     3169.77    126.03 o
 -19   9   4      219.18      295.63     63.86 o
 -18   9   4     4790.45     4855.27    146.01 o
 -17   9   4     1190.74     1326.14     69.25 o
 -16   9   4      173.90      233.44     48.33 o
 -15   9   4    15933.03    16488.69    354.97 o
 -14   9   4       78.91      127.48     75.65 o
 -13   9   4     3335.15     3313.99     93.94 o
 -12   9   4     6808.04     6673.52    151.79 o
 -11   9   4       46.42       86.11     28.32 o
 -10   9   4    12118.97    12425.11    502.60 o
  -9   9   4      328.51      368.33     43.23 o
  -8   9   4        3.86       55.84     22.52 o
  -7   9   4    21546.13    22611.62    684.42 o
  -6   9   4     3982.61     4175.43    237.04 o
  -5   9   4      198.02      212.27     37.83 o
  -4   9   4     7372.87     7101.79    114.55 o
  -3   9   4    15360.44    15689.68    502.34 o
  -2   9   4     9616.58     8654.07    186.81 o
  -1   9   4    19866.48    20701.62    225.87 o
   0   9   4     3644.92     3928.55     57.68 o
   1   9   4     1187.19     1260.70     34.23 o
   2   9   4    29514.55    29449.68    563.55 o
   3   9   4     1413.97     1524.03     29.19 o
   4   9   4    11995.44    10997.41    131.22 o
   5   9   4    13569.36    12902.29    167.35 o
   6   9   4      159.14      303.72     46.83 o
   7   9   4    21006.46    21224.85    273.44 o
   8   9   4    14046.00    13340.19    174.79 o
   9   9   4       18.06       16.21     25.22 o
  10   9   4    18339.72    18509.80    782.90 o
  11   9   4      608.20      453.65    136.90 o
  12   9   4     6494.66     6624.73    201.01 o
  13   9   4     4086.37     4238.68    113.54 o
  14   9   4        7.33        7.20     55.84 o
  15   9   4     9588.49    10027.86    290.32 o
  16   9   4       26.67       -5.40     64.84 o
  17   9   4        9.03       19.81     64.84 o
  18   9   4     1452.17     1488.04    102.69 o
  19   9   4      343.18      255.78     72.05 o
 -21  10   4      139.46      266.77    118.88 o
 -20  10   4        6.82      186.60    114.38 o
 -19  10   4        0.01      -56.69     56.69 o
 -18  10   4      150.08      108.91     55.31 o
 -17  10   4      131.64      127.44     85.56 o
 -16  10   4      155.97      154.31     65.75 o
 -15  10   4       15.10       15.61     39.84 o
 -14  10   4      200.39      194.20     32.01 o
 -13  10   4        8.47       30.62     32.97 o
 -12  10   4      252.62      254.70     31.91 o
 -11  10   4     1003.71     1101.99     62.15 o
 -10  10   4       21.57       -7.20     17.98 o
  -9  10   4     3881.41     3778.90     70.15 o
  -8  10   4      634.48      661.38     27.19 o
  -7  10   4     1917.23     2075.27     88.29 o
  -6  10   4      216.68      199.55     25.53 o
  -5  10   4     6463.27     6195.46    232.64 o
  -4  10   4      765.31      818.97     35.60 o
  -3  10   4      475.42      529.25     18.54 o
  -2  10   4    11401.88    11539.07    137.04 o
  -1  10   4       22.86       31.09     24.32 o
   0  10   4      251.96      321.44     51.34 o
   1  10   4     1695.35     1584.88     54.96 o
   2  10   4     1402.61     1225.83     28.47 o
   3  10   4      449.79      637.95     20.66 o
   4  10   4      399.39      421.26     18.28 o
   5  10   4      214.80      229.33     20.30 o
   6  10   4     1215.08     1228.30     32.66 o
   7  10   4     1427.84     1401.28     38.74 o
   8  10   4      559.99      425.54     50.44 o
   9  10   4      610.69      596.61     35.13 o
  10  10   4      797.49      793.76     37.69 o
  11  10   4      135.46      120.46     30.55 o
  12  10   4     2551.02     2335.16     64.87 o
  13  10   4       93.82      149.50     43.23 o
  14  10   4     1541.36     1686.26     90.08 o
  15  10   4        0.36      126.09     57.64 o
  16  10   4      107.22      136.90     57.64 o
  17  10   4      574.30      623.26     77.46 o
  18  10   4       30.30       25.22     66.65 o
  19  10   4        2.50      153.10     93.66 o
 -21  11   4     1637.58     1605.16    178.35 o
 -20  11   4     1175.88     1202.43    293.64 o
 -19  11   4       20.13       84.54    109.88 o
 -18  11   4     4013.06     4096.58    280.21 o
 -17  11   4      276.52      313.66    108.08 o
 -16  11   4      510.65      532.06     92.77 o
 -15  11   4     2874.08     3036.86     85.27 o
 -14  11   4     1139.26     1035.87     73.86 o
 -13  11   4     3612.04     3751.38     88.50 o
 -12  11   4     5267.95     5456.21    112.53 o
 -11  11   4      352.54      380.35     31.91 o
 -10  11   4     6382.24     6374.59    227.17 o
  -9  11   4       12.01       11.24     45.03 o
  -8  11   4     1004.80      919.68     45.94 o
  -7  11   4     4252.03     4305.65    273.08 o
  -6  11   4     2340.68     2222.88     95.50 o
  -5  11   4     2768.82     2624.08     66.25 o
  -4  11   4      875.36      989.39     31.06 o
  -3  11   4     4452.55     4673.15    226.24 o
  -2  11   4     4796.65     4703.71     65.40 o
  -1  11   4     7916.31     8010.48    114.04 o
   0  11   4      254.25      262.81     23.54 o
   1  11   4     2737.43     2790.48    135.16 o
   2  11   4    18171.00    19447.96    253.62 o
   3  11   4     1287.47     1294.00     55.85 o
   4  11   4      620.17      792.00     23.17 o
   5  11   4     6770.68     6818.06    103.06 o
   6  11   4     3066.44     2673.95     65.78 o
   7  11   4     7524.94     7856.60    117.09 o
   8  11   4      316.49      249.06     27.04 o
   9  11   4        4.35      -35.65    345.84 o
  10  11   4    17528.00    17622.16    938.88 o
  11  11   4     1178.29     1163.91     44.89 o
  12  11   4     1950.90     1810.68     55.85 o
  13  11   4     4191.93     4523.39    153.18 o
  14  11   4      275.78      176.53     63.05 o
  15  11   4     5618.78     6007.32    207.27 o
  16  11   4       66.15      -16.21     66.65 o
  17  11   4      162.43      113.48     64.85 o
  18  11   4     1800.72     1906.06    124.31 o
  19  11   4     1273.67     1268.23    144.12 o
 -20  12   4     1346.76     1353.39     97.34 o
 -19  12   4       13.84      -56.16     83.76 o
 -18  12   4        9.16       73.56     54.08 o
 -17  12   4     1110.87     1084.89    131.51 o
 -16  12   4     1006.41     1051.18     70.60 o
 -15  12   4     2843.88     2749.57     99.97 o
 -14  12   4     2551.19     2413.06     93.33 o
 -13  12   4      501.36      484.54     40.97 o
 -12  12   4    11399.02    12143.59    221.31 o
 -11  12   4     1233.05     1158.54     77.47 o
 -10  12   4      666.74      515.53     36.65 o
  -9  12   4    21725.63    22208.02    385.88 o
  -8  12   4      286.83      310.68     24.81 o
  -7  12   4    16754.76    16698.06    293.43 o
  -6  12   4    10970.81    10782.52    204.62 o
  -5  12   4     1817.97     1806.10     54.08 o
  -4  12   4    29501.26    29299.54    536.75 o
  -3  12   4      103.82       93.82     15.53 o
  -2  12   4    15062.17    14468.29    279.02 o
  -1  12   4     9689.42    10069.09    319.36 o
   0  12   4        9.04        7.20     34.22 o
   1  12   4    21396.04    22678.76    433.00 o
   2  12   4     4239.12     4095.46     67.75 o
   3  12   4      126.57      191.52     16.33 o
   4  12   4    21320.83    21797.94    259.90 o
   5  12   4        8.00       65.40     54.04 o
   6  12   4     3784.55     4019.79    140.58 o
   7  12   4     4062.97     3722.44     65.67 o
   8  12   4      704.92      619.30    220.67 o
   9  12   4     3761.14     3735.83    158.59 o
  10  12   4       31.82        1.51    144.10 o
  11  12   4     1214.69     1107.93     46.84 o
  12  12   4      142.44      162.11     45.03 o
  13  12   4     1419.04     1203.42     79.27 o
  14  12   4     2555.39     2778.31    120.72 o
  15  12   4      465.13      290.01     72.05 o
  16  12   4     4880.71     5161.44    216.26 o
  17  12   4      241.81      401.68     88.26 o
  18  12   4     2672.57     2814.29    156.75 o
 -20  13   4     2168.80     1849.16    125.21 o
 -19  13   4     3412.43     3640.99    150.62 o
 -18  13   4     3724.30     3742.13    209.02 o
 -17  13   4     1977.41     2196.09    281.95 o
 -16  13   4     1248.53     1418.87     92.78 o
 -15  13   4     4992.99     5303.55    166.71 o
 -14  13   4     1799.03     1857.47    100.89 o
 -13  13   4     2592.86     2605.41    115.32 o
 -12  13   4     1886.04     2060.97     65.60 o
 -11  13   4     2030.59     2303.24     70.50 o
 -10  13   4      986.29     1086.80     96.38 o
  -9  13   4     2781.28     2677.52    116.22 o
  -8  13   4     2359.26     2347.86     81.08 o
  -7  13   4     1093.63     1009.46     45.65 o
  -6  13   4        6.44      -26.78     29.72 o
  -5  13   4      196.06      201.31     21.78 o
  -4  13   4      161.63      145.44     18.01 o
  -3  13   4       72.54       35.57     25.09 o
  -2  13   4      477.77      529.50     33.55 o
  -1  13   4     2837.46     2686.81     91.00 o
   0  13   4        2.88       59.13     25.38 o
   1  13   4    16167.48    16822.22    304.34 o
   2  13   4       40.01        1.80     21.61 o
   3  13   4        9.97       37.43     15.53 o
   4  13   4     9190.83     9164.01    280.49 o
   5  13   4      755.63      819.81     32.19 o
   6  13   4     6494.55     6764.45    111.86 o
   7  13   4      798.19      862.54     35.45 o
   8  13   4     7414.32     7725.55    128.51 o
   9  13   4     2562.31     2579.77     85.59 o
  10  13   4     1714.21     1747.47     96.39 o
  11  13   4    12399.94    12458.48    234.52 o
  12  13   4     4747.42     4725.52    127.96 o
  13  13   4      685.25      634.08     64.85 o
  14  13   4     2744.28     2715.29    118.92 o
  15  13   4      593.67      407.10     73.86 o
  16  13   4      553.22      491.76     70.25 o
  17  13   4     1821.74     1785.35    118.90 o
  18  13   4      528.69      385.48    109.88 o
 -19  14   4      166.22      221.55     81.06 o
 -18  14   4     1404.91     1394.36    122.50 o
 -17  14   4     3304.47     3302.82    162.17 o
 -16  14   4     3894.72     3695.91    158.58 o
 -15  14   4      174.10      246.77     75.65 o
 -14  14   4      382.04      324.24     79.26 o
 -13  14   4     9084.70     9364.02    274.09 o
 -12  14   4     1259.60     1345.73     82.87 o
 -11  14   4     3195.30     3131.47    100.91 o
 -10  14   4     2725.37     2665.63     81.08 o
  -9  14   4      126.46      137.28     29.43 o
  -8  14   4    10849.09    11375.93    222.75 o
  -7  14   4     1533.48     1561.71     54.74 o
  -6  14   4      310.15      421.95     33.76 o
  -5  14   4     8781.30     8924.22    152.10 o
  -4  14   4     4440.96     4225.14    456.92 o
  -3  14   4     4078.53     4095.19     88.17 o
  -2  14   4     3326.03     3195.70     74.71 o
  -1  14   4      862.21      780.21     58.55 o
   0  14   4     5851.75     6331.68    301.98 o
   1  14   4      702.38      799.22     42.81 o
   2  14   4     1002.18     1062.89     37.83 o
   3  14   4     6710.10     6989.27    180.31 o
   4  14   4     2257.43     2407.39     82.88 o
   5  14   4     8045.99     8049.54    263.29 o
   6  14   4        1.67      -24.23     24.23 o
   7  14   4     1754.81     1849.67     49.06 o
   8  14   4     5326.26     5598.11    206.39 o
   9  14   4     3314.17     3230.27     72.20 o
  10  14   4       29.94       67.38    131.49 o
  11  14   4     1453.91     1377.53    131.51 o
  12  14   4     1649.62     1581.79     79.27 o
  13  14   4     2557.09     2662.99    117.11 o
  14  14   4       15.95       18.01     66.65 o
  15  14   4      661.85      567.43     79.26 o
  16  14   4     1175.99     1034.03     95.48 o
  17  14   4     4298.90     4005.89    209.03 o
 -19  15   4      687.49      653.89    156.72 o
 -18  15   4     1477.33     1504.25    126.11 o
 -17  15   4        3.40      192.73     93.66 o
 -16  15   4      215.23      172.92     73.85 o
 -15  15   4     3230.65     3612.76    149.56 o
 -14  15   4     2784.15     3021.62    129.73 o
 -13  15   4     3280.85     3142.55    129.74 o
 -12  15   4      148.29      120.68     59.44 o
 -11  15   4     1815.04     1745.79     90.08 o
 -10  15   4     4112.40     4170.24    147.78 o
  -9  15   4      524.14      569.35     40.61 o
  -8  15   4      841.39      720.07     54.94 o
  -7  15   4     1768.12     1800.59     61.11 o
  -6  15   4     1590.08     1603.10    521.57 o
  -5  15   4     1123.34     1093.95     59.05 o
  -4  15   4      533.27      553.12    253.99 o
  -3  15   4     1388.23     1450.61     56.21 o
  -2  15   4     1207.83     1251.64     52.30 o
  -1  15   4     2836.96     2780.48     70.62 o
   0  15   4      584.09      535.38     75.66 o
   1  15   4      278.02      240.64     29.75 o
   2  15   4     4077.20     4275.07     95.52 o
   3  15   4     2521.50     2219.92     84.69 o
   4  15   4     4130.68     4107.46    119.85 o
   5  15   4     3994.97     4222.61     88.96 o
   6  15   4      234.43      204.99     25.32 o
   7  15   4     6783.34     6875.32    164.96 o
   8  15   4      310.47      319.96     32.44 o
   9  15   4        4.67      -25.77     30.91 o
  10  15   4     5505.09     5596.79    108.79 o
  11  15   4      152.60      188.82    243.17 o
  12  15   4     1331.27     1237.63     73.86 o
  13  15   4      658.27      587.24     75.66 o
  14  15   4      107.29      111.68     72.05 o
  15  15   4     1250.59     1252.02     99.08 o
  16  15   4      138.39      167.52     63.04 o
  17  15   4       14.49       32.42    106.27 o
 -18  16   4       87.30       28.82     93.66 o
 -17  16   4      798.66      882.68    113.49 o
 -16  16   4     1417.58     1452.01    102.69 o
 -15  16   4      137.22      127.89     61.24 o
 -14  16   4        4.83      -63.04     63.04 o
 -13  16   4     1472.04     1347.55     93.68 o
 -12  16   4      716.41      830.44     64.85 o
 -11  16   4     2601.31     2803.59    111.71 o
 -10  16   4       42.22      -45.03     45.03 o
  -9  16   4     2832.07     2911.83    109.91 o
  -8  16   4     7892.89     8314.00    239.81 o
  -7  16   4      601.26      632.49    128.80 o
  -6  16   4     2369.86     2263.17    391.89 o
  -5  16   4     6397.19     6557.79    359.66 o
  -4  16   4      143.94      129.69     43.23 o
  -3  16   4    11089.84    10905.49    265.20 o
  -2  16   4     5202.64     5505.02    153.22 o
  -1  16   4     2583.69     2717.25     99.10 o
   0  16   4     9743.42    10290.26    238.09 o
   1  16   4      838.11      949.36     59.45 o
   2  16   4     6874.79     6851.27    140.63 o
   3  16   4      116.84      156.71     41.43 o
   4  16   4     1973.63     1891.80     81.08 o
   5  16   4     2980.09     2832.66    102.71 o
   6  16   4        0.84       31.47    300.81 o
   7  16   4      207.06      144.10     27.63 o
   8  16   4      224.86      272.14     64.85 o
   9  16   4        2.92      -14.51     30.81 o
  10  16   4      188.84      183.55     56.74 o
  11  16   4      907.12      898.63     75.13 o
  12  16   4      748.95      639.49     64.85 o
  13  16   4       71.12      145.90     57.64 o
  14  16   4     1789.52     1610.61    102.69 o
  15  16   4      288.00      259.38     73.85 o
  16  16   4       48.05      163.91     79.25 o
 -17  17   4     1445.04     1340.31    106.29 o
 -16  17   4     4655.17     4732.32    225.26 o
 -15  17   4       39.96       99.07     77.45 o
 -14  17   4     7663.69     8040.21    277.62 o
 -13  17   4     1047.78     1043.03     91.87 o
 -12  17   4        0.93       30.62     64.84 o
 -11  17   4     6570.73     6673.29    214.51 o
 -10  17   4     3320.06     3162.42    129.74 o
  -9  17   4     1737.29     1668.29     84.68 o
  -8  17   4     2234.37     2340.45    104.50 o
  -7  17   4     4158.48     3934.18    131.56 o
  -6  17   4     2995.38     3220.05    122.53 o
  -5  17   4     1619.73     1722.34     91.88 o
  -4  17   4       14.31        9.01     55.84 o
  -3  17   4     1389.79     1334.96     70.26 o
  -2  17   4    10682.52    11145.96    275.99 o
  -1  17   4     1578.64     1722.35     84.68 o
   0  17   4      761.84      720.57     64.85 o
   1  17   4    10619.70    10628.10    252.53 o
   2  17   4      697.95      693.54     61.25 o
   3  17   4     7875.03     7756.98    209.16 o
   4  17   4     2721.62     2906.42    108.11 o
   5  17   4     3319.32     3202.15    111.72 o
   6  17   4    14078.05    15066.65    765.08 o
   7  17   4       61.36       33.37    316.12 o
   8  17   4     5322.74     5351.35    191.05 o
   9  17   4     3442.47     3479.21    145.06 o
  10  17   4       28.16       24.08    179.22 o
  11  17   4     8883.04     9139.55    279.47 o
  12  17   4      792.81      763.79    120.69 o
  13  17   4        0.78      131.49     97.27 o
  14  17   4     6429.33     6299.53    337.06 o
  15  17   4       18.03     -108.07    108.07 o
  16  17   4     1175.19      641.31    144.12 o
 -17  18   4        3.76        9.01     79.25 o
 -16  18   4      856.65      769.19    109.88 o
 -15  18   4      288.76      284.60     95.47 o
 -14  18   4       41.59       88.26     68.45 o
 -13  18   4     1727.23     1653.84     95.48 o
 -12  18   4        5.87       27.02     66.65 o
 -11  18   4      212.88      315.22     63.04 o
 -10  18   4     2660.08     2700.88    118.92 o
  -9  18   4      912.06      922.33     86.47 o
  -8  18   4     3818.64     3870.83    138.76 o
  -7  18   4      259.15      217.96     64.85 o
  -6  18   4      146.04       81.06     66.65 o
  -5  18   4     4077.32     4013.42    133.36 o
  -4  18   4      698.42      646.70     63.05 o
  -3  18   4     1944.34     2059.32     84.68 o
  -2  18   4     1748.88     1662.91     90.08 o
  -1  18   4      342.74      243.18     57.64 o
   0  18   4     5973.11     6119.94    185.67 o
   1  18   4      270.81      266.59     63.05 o
   2  18   4      197.49      286.40     61.24 o
   3  18   4     2758.63     2827.12    111.72 o
   4  18   4     2458.76     2293.67    102.70 o
   5  18   4     4632.85     4835.47    151.39 o
   6  18   4       24.48      -19.81     41.43 o
   7  18   4      352.37      292.05     59.44 o
   8  18   4     3131.79     3022.62     96.52 o
   9  18   4      493.47      398.32    238.68 o
  10  18   4       93.11      113.48     57.64 o
  11  18   4      413.45      300.82    104.48 o
  12  18   4      851.21      826.84     95.47 o
  13  18   4      269.39      371.06    109.88 o
  14  18   4        1.56      174.72    129.69 o
  15  18   4     1774.03     1426.83    171.15 o
 -16  19   4       26.91       14.41     81.06 o
 -15  19   4       21.10       81.06     90.06 o
 -14  19   4     2085.75     2001.60    127.92 o
 -13  19   4      642.78      563.82     97.27 o
 -12  19   4       54.63      100.87     86.46 o
 -11  19   4     1118.17     1115.10    102.68 o
 -10  19   4       35.62       88.26     73.85 o
  -9  19   4     1273.37     1174.57     97.28 o
  -8  19   4     1177.43     1149.34     95.48 o
  -7  19   4      105.59       72.05     68.45 o
  -6  19   4      459.68      363.87     73.85 o
  -5  19   4     1102.92     1100.70     84.67 o
  -4  19   4      488.63      425.12     72.05 o
  -3  19   4      764.71      763.79     70.25 o
  -2  19   4       40.56       28.82     48.63 o
  -1  19   4      889.00      698.95     64.85 o
   0  19   4        4.22      -46.83     46.83 o
   1  19   4     4175.07     4373.86    145.98 o
   2  19   4      605.92      518.79     77.46 o
   3  19   4      104.88      163.91     52.24 o
   4  19   4     1681.84     1769.17     93.68 o
   5  19   4        0.06       41.43     52.24 o
   6  19   4     1740.56     1572.80     73.87 o
   7  19   4        1.32      -94.75    258.48 o
   8  19   4      647.03      744.37    203.55 o
   9  19   4      218.58      149.51     73.85 o
  10  19   4      248.09      135.10     99.07 o
  11  19   4     1672.63     1419.62    158.54 o
  12  19   4      195.23      326.03    108.08 o
  13  19   4        0.91      -30.62    102.67 o
  14  19   4      457.12      453.93    126.09 o
 -15  20   4        1.32       12.61     63.04 o
 -14  20   4        3.47      122.48     77.45 o
 -13  20   4     3740.95     3602.06    171.18 o
 -12  20   4       17.72       72.05     72.05 o
 -11  20   4     1540.12     1569.13    100.89 o
 -10  20   4     1734.47     1491.70     97.28 o
  -9  20   4      185.33      162.11     66.65 o
  -8  20   4     9136.72    10005.42    310.13 o
  -7  20   4      147.50       66.65     73.85 o
  -6  20   4     1769.25     1752.96    109.90 o
  -5  20   4    12847.63    13509.90    364.40 o
  -4  20   4      124.28       30.62     68.45 o
  -3  20   4     9317.21     9575.23    277.70 o
  -2  20   4     3272.23     3414.68    135.15 o
  -1  20   4      384.31      349.45     66.65 o
   0  20   4     7684.93     7909.32    239.79 o
   1  20   4      491.38      563.82     73.85 o
   2  20   4      706.24      740.37     68.45 o
   3  20   4     4328.62     4099.90    145.97 o
   4  20   4     2598.95     2641.41    108.11 o
   5  20   4     3793.41     3503.13    144.16 o
   6  20   4       27.60       36.02     55.84 o
   7  20   4     2614.75     2511.65     99.10 o
   8  20   4     4796.84     4930.78    187.43 o
   9  20   4     2016.36     1904.32    106.30 o
  10  20   4       49.30       82.86     82.86 o
  11  20   4      198.99      290.00    124.29 o
  12  20   4     3602.03     3728.12    255.87 o
  13  20   4      990.55      943.94    149.52 o
 -14  21   4     2690.60     2567.45    160.35 o
 -13  21   4      459.14      531.39     79.26 o
 -12  21   4      556.85      462.94     81.06 o
 -11  21   4     4649.25     4382.74    198.23 o
 -10  21   4       38.63       16.21     84.66 o
  -9  21   4      606.71      664.70     97.27 o
  -8  21   4     1863.96     1956.54    108.10 o
  -7  21   4      143.87       95.47     77.45 o
  -6  21   4      422.60      495.36     77.46 o
  -5  21   4       80.61      115.28     73.85 o
  -4  21   4      385.35      450.33     72.05 o
  -3  21   4       82.58       97.27     55.84 o
  -2  21   4     2526.61     2625.16    113.51 o
  -1  21   4        2.17       81.06     54.04 o
   0  21   4      222.58      149.51     54.04 o
   1  21   4     2392.37     2208.92    115.31 o
   2  21   4      189.26       88.26     72.05 o
   3  21   4     4692.99     4647.87    162.20 o
   4  21   4     1454.50     1343.94     90.08 o
   5  21   4       72.50       50.43     55.84 o
   6  21   4     4020.42     4151.88    136.95 o
   7  21   4      710.07      621.47     63.05 o
   8  21   4     1405.00     1214.21    104.49 o
   9  21   4     5213.26     4757.87    277.54 o
  10  21   4      228.72       63.04    111.68 o
  11  21   4     3682.04     3542.55    246.86 o
  12  21   4     1036.14      803.43    113.49 o
 -13  22   4       65.19      138.70     99.07 o
 -12  22   4      861.31      929.52    115.29 o
 -11  22   4      397.17      308.02     91.87 o
 -10  22   4     1187.29     1248.41    106.29 o
  -9  22   4      794.33      765.59    100.88 o
  -8  22   4        8.68       97.27     91.86 o
  -7  22   4     2515.27     2489.98    129.72 o
  -6  22   4     2412.84     2380.05    133.33 o
  -5  22   4       74.21      124.29     77.45 o
  -4  22   4     5712.27     6052.39    218.09 o
  -3  22   4      498.44      554.81     72.05 o
  -2  22   4       29.00      171.12     64.84 o
  -1  22   4     3068.41     3383.88    136.94 o
   0  22   4      560.92      614.26     72.05 o
   1  22   4     1541.83     1819.56    104.49 o
   2  22   4      260.74      196.34     73.85 o
   3  22   4     1085.15     1145.72     95.48 o
   4  22   4      517.89      408.90     79.26 o
   5  22   4        1.04       -9.01     73.85 o
   6  22   4        9.83       -3.60     59.44 o
   7  22   4      573.03      578.23     91.87 o
   8  22   4      861.49      938.53     86.47 o
   9  22   4      433.60      347.65    120.69 o
  10  22   4        6.03      167.51    118.88 o
  11  22   4     1063.66      835.86    153.12 o
 -11  23   4     1022.60     1021.40    100.88 o
 -10  23   4     1467.89     1396.16    115.30 o
  -9  23   4      342.10      131.49     79.26 o
  -8  23   4      240.08      271.99     81.06 o
  -7  23   4      684.41      518.79    109.88 o
  -6  23   4     1758.61     1648.43    120.71 o
  -5  23   4     1109.91     1226.78     95.48 o
  -4  23   4       24.72       46.83     82.86 o
  -3  23   4      839.87      916.91     99.08 o
  -2  23   4     2305.62     2091.75    120.71 o
  -1  23   4      972.95      916.92     75.66 o
   0  23   4      118.88       79.26     68.45 o
   1  23   4     2614.29     2410.73    131.53 o
   2  23   4     2577.40     2194.51    122.52 o
   3  23   4      348.79      169.32     86.46 o
   4  23   4      259.64       75.65     88.26 o
   5  23   4      447.23      529.59     75.66 o
   6  23   4      757.80      770.99    102.68 o
   7  23   4     1025.03      996.19    109.89 o
   8  23   4      463.69      652.08    135.10 o
   9  23   4      541.78      462.94    129.70 o
 -10  24   4     2563.69     2298.96    151.34 o
  -9  24   4      574.44      569.22    118.89 o
  -8  24   4     1074.17     1061.04    111.69 o
  -7  24   4      193.93      207.15     97.27 o
  -6  24   4     1357.65     1491.63    108.09 o
  -5  24   4     2162.67     2143.95    136.92 o
  -4  24   4      101.50       77.45     73.85 o
  -3  24   4     1800.48     1799.77    129.71 o
  -2  24   4     1033.20      891.71    106.28 o
  -1  24   4      995.34      956.55    100.88 o
   0  24   4     1338.74     1385.34    100.88 o
   1  24   4      316.96      275.60     73.85 o
   2  24   4     1392.47     1567.30    104.49 o
   3  24   4     1002.64      922.33    106.28 o
   4  24   4       19.31       84.66     72.05 o
   5  24   4      954.84     1248.38    158.52 o
   6  24   4      435.38      529.58    104.48 o
   7  24   4        1.90       88.26    131.49 o
   8  24   4      524.36      441.32    136.90 o
  -7  25   4      584.10      560.22     81.06 o
  -6  25   4      771.94      650.29    109.88 o
  -5  25   4     1668.78     1828.56    136.92 o
  -4  25   4      223.82      342.24     84.66 o
  -3  25   4      469.14      425.11    102.68 o
  -2  25   4      404.01      378.27     99.07 o
  -1  25   4     1344.94     1156.55    102.68 o
   0  25   4      191.20      176.52     72.05 o
   1  25   4      169.30      196.34     68.45 o
   2  25   4     2964.32     2854.02    156.75 o
   3  25   4      862.01      538.61     86.47 o
   4  25   4     1658.23     1450.23    147.73 o
   5  25   4      597.50      643.08    147.71 o
  -4  26   4     5829.08     5442.89    349.64 o
  -3  26   4       36.06      -75.65     75.65 o
  -2  26   4       19.91      -54.04     95.47 o
  -1  26   4     4384.71     4020.32    209.04 o
   0  26   4      489.84      538.59     88.26 o
   1  26   4     1673.92     1736.68    120.70 o
   2  26   4     1420.98     1531.26    174.74 o
 -22   1   5     3889.13     3833.79    158.93 o
 -21   1   5      488.51      541.13     68.36 o
 -20   1   5      202.12       84.42     68.77 o
 -19   1   5     4299.45     4565.35    198.23 o
 -18   1   5     1062.26     1186.01     83.96 o
 -17   1   5     5400.56     5802.75    181.61 o
 -16   1   5        8.94       25.51     46.48 o
 -15   1   5      662.36      636.16     57.64 o
 -14   1   5     5617.74     5931.85    111.40 o
 -13   1   5     4247.53     4191.43     80.29 o
 -12   1   5       83.76       82.67     15.58 o
 -11   1   5      539.48      629.14     37.83 o
 -10   1   5     6237.96     6486.45    113.46 o
  -9   1   5      316.40      303.63     21.54 o
  -8   1   5     3211.12     2679.41     53.17 o
  -7   1   5    11378.08    10638.55    142.99 o
  -6   1   5     9527.06     9116.42    121.25 o
  -5   1   5    61665.82    60450.01    728.65 o
  -4   1   5     4343.87     4973.45     63.63 o
  -3   1   5     4328.57     4410.57     52.10 o
  -2   1   5    67675.56    71021.39    597.88 o
  -1   1   5     1442.89     1586.21     18.99 o
   0   1   5    26656.09    24829.09    292.13 o
   1   1   5      161.51      170.39      6.00 o
   2   1   5       37.86      251.28     12.74 o
   3   1   5    36254.81    37055.25    341.76 o
   4   1   5      646.67      707.09     17.83 o
   5   1   5     3520.66     3641.79     35.91 o
   6   1   5    35424.20    34090.54    312.59 o
   7   1   5     7695.38     7177.01     83.96 o
   8   1   5     9742.26     9474.26    206.59 o
   9   1   5     1544.10     1487.74     31.63 o
  10   1   5     1636.65     1667.08     49.55 o
  11   1   5    10465.56    10209.69    167.44 o
  12   1   5     4393.16     4175.35    190.15 o
  13   1   5     1792.72     1763.32     66.66 o
  14   1   5       32.85        0.00     33.12 o
  15   1   5     2703.93     2860.38    184.69 o
  16   1   5     2682.63     2772.59     96.73 o
  17   1   5      733.40      727.90     63.65 o
  18   1   5     1002.33     1024.34     74.86 o
  19   1   5     1706.19     1479.38    102.49 o
  20   1   5     1416.03     1177.80    127.00 o
 -22   2   5      685.99      677.93    235.98 o
 -21   2   5     2754.07     3090.69    227.02 o
 -20   2   5       36.56       51.69     65.23 o
 -19   2   5     6460.45     6572.49    241.54 o
 -18   2   5     2056.30     2495.63    278.36 o
 -17   2   5     2528.20     2544.90    105.06 o
 -16   2   5     7482.89     7549.84    242.50 o
 -15   2   5      266.21      241.71     33.04 o
 -14   2   5    14270.06    13950.34    269.88 o
 -13   2   5    12471.98    13058.74    255.05 o
 -12   2   5      806.32      648.52     24.55 o
 -11   2   5    40110.46    40072.95    578.81 o
 -10   2   5      665.16      635.73     25.10 o
  -9   2   5     2121.80     2179.78     49.69 o
  -8   2   5    34665.05    32964.44    415.45 o
  -7   2   5      321.29      374.03     17.16 o
  -6   2   5    20218.95    20639.13    280.48 o
  -5   2   5     1505.01     1558.10     35.14 o
  -4   2   5     6170.22     6074.60     94.71 o
  -3   2   5    14292.79    14301.56    233.24 o
  -2   2   5     1291.29     1584.86     21.62 o
  -1   2   5     4662.15     4846.85     55.01 o
   0   2   5     4842.70     4004.02     87.47 o
   1   2   5    30952.75    31275.31    251.58 o
   2   2   5     4585.84     4408.12     68.53 o
   3   2   5     4044.18     4134.60     59.50 o
   4   2   5    11423.23    11422.83     99.70 o
   5   2   5      172.60      201.84      7.64 o
   6   2   5    15257.12    14450.09    148.32 o
   7   2   5       95.14      130.90     10.33 o
   8   2   5     9601.20     9478.43    111.27 o
   9   2   5    12407.03    12300.22    212.08 o
  10   2   5      950.01      890.17     31.53 o
  11   2   5    13597.73    13748.95    653.35 o
  12   2   5    14610.12    14116.26    599.22 o
  13   2   5      119.54      136.96     31.84 o
  14   2   5    10080.10    10416.40    279.15 o
  15   2   5     2925.14     3078.66    108.66 o
  16   2   5     2803.93     2789.24    102.51 o
  17   2   5     7750.46     7660.23    237.11 o
  18   2   5        7.45      -47.07     47.07 o
  19   2   5     6830.15     6609.12    216.98 o
  20   2   5      446.19      386.16     70.02 o
 -22   3   5      672.09      537.77     98.71 o
 -21   3   5     1029.31      984.49     84.67 o
 -20   3   5      288.26      351.02     62.06 o
 -19   3   5      993.87      956.69     76.64 o
 -18   3   5      366.61      528.14     53.00 o
 -17   3   5     1914.31     1794.71     72.66 o
 -16   3   5        1.33       48.15     54.04 o
 -15   3   5        5.45      -22.38     81.06 o
 -14   3   5      600.46      505.09     69.35 o
 -13   3   5      258.34      356.66     32.67 o
 -12   3   5       38.32       43.35     29.69 o
 -11   3   5       46.63       51.43     67.55 o
 -10   3   5      534.28      546.80     23.98 o
  -9   3   5     1355.48     1087.04     33.60 o
  -8   3   5     3328.46     3139.73     74.80 o
  -7   3   5     7760.84     7450.77     98.37 o
  -6   3   5     5641.33     5391.29    102.80 o
  -5   3   5     2208.31     2138.85     69.38 o
  -4   3   5     2139.50     1734.01     26.67 o
  -3   3   5     2086.02     2082.22     49.56 o
  -2   3   5      300.57      328.96     11.25 o
  -1   3   5     7695.97     8101.47     74.26 o
   0   3   5    11378.92    12445.85    106.21 o
   1   3   5     6614.40     6746.58     81.19 o
   2   3   5    21634.54    21165.71    200.09 o
   3   3   5     2356.10     2236.60     23.81 o
   4   3   5     8171.26     7699.03     70.99 o
   5   3   5     7469.63     7001.73    120.87 o
   6   3   5     4302.30     4357.34     56.25 o
   7   3   5     3500.58     3633.23     49.01 o
   8   3   5       34.62       16.59     11.65 o
   9   3   5     2780.63     3017.28     51.67 o
  10   3   5      531.71      616.77     25.43 o
  11   3   5        0.38       -5.95     20.30 o
  12   3   5     2314.36     2246.95     58.38 o
  13   3   5       56.92       75.24     33.30 o
  14   3   5        3.65       48.63     32.01 o
  15   3   5      125.08       25.55     92.76 o
  16   3   5       77.74      -13.99     41.65 o
  17   3   5       32.90       14.17     43.82 o
  18   3   5       92.97      166.16     52.78 o
  19   3   5      393.02      401.46     54.37 o
  20   3   5      229.34      192.74     61.14 o
 -22   4   5      350.55      344.84     60.07 o
 -21   4   5      474.82      570.49     72.01 o
 -20   4   5     5340.44     5833.19    164.95 o
 -19   4   5     2397.67     2224.74    135.13 o
 -18   4   5      271.56      216.94     53.28 o
 -17   4   5      480.71      581.80     60.15 o
 -16   4   5     1375.83     1397.23    101.79 o
 -15   4   5     1458.25     1614.67     53.07 o
 -14   4   5     2097.19     2088.47     75.95 o
 -13   4   5     1008.71     1111.21     94.58 o
 -12   4   5    15466.25    15584.58    302.61 o
 -11   4   5    14339.40    14770.36    314.15 o
 -10   4   5     1275.21     1256.64     49.92 o
  -9   4   5       87.07      157.18     32.31 o
  -8   4   5    17474.25    17762.84    271.43 o
  -7   4   5     7516.91     7366.22    100.25 o
  -6   4   5     6410.96     5824.84    144.30 o
  -5   4   5     1903.75     2093.16     31.20 o
  -4   4   5     9751.66    10374.71    193.18 o
  -3   4   5     4880.22     4717.70     55.46 o
  -2   4   5     3693.04     3721.13     53.19 o
  -1   4   5     7771.11     8427.78     83.14 o
   0   4   5     2699.60     2434.30     28.93 o
   1   4   5    29805.58    29061.63    242.27 o
   2   4   5     5569.18     5103.13     48.71 o
   3   4   5     3200.10     3187.77     33.78 o
   4   4   5     4975.03     4935.39    135.24 o
   5   4   5    11479.68    11063.67    114.48 o
   6   4   5     2397.73     2317.95     36.04 o
   7   4   5     3922.74     3544.79     49.28 o
   8   4   5       34.13       65.51     17.15 o
   9   4   5     1688.40     1854.27     41.13 o
  10   4   5     9873.24     9632.42    983.14 o
  11   4   5       48.15       72.80     19.63 o
  12   4   5      880.69      761.10     32.68 o
  13   4   5    11390.75    11052.29    301.25 o
  14   4   5      522.42      676.23     76.56 o
  15   4   5     1222.85     1120.95     57.57 o
  16   4   5     2750.80     2770.68     94.74 o
  17   4   5     1238.36     1230.90     69.20 o
  18   4   5     5142.12     5303.96    218.07 o
  19   4   5      413.93      368.33     97.27 o
  20   4   5        0.43       34.47    101.77 o
 -22   5   5     2092.49     2003.74    116.35 o
 -21   5   5        1.18      -19.46     54.16 o
 -20   5   5      933.96      931.55     74.74 o
 -19   5   5     4711.83     4877.61    151.94 o
 -18   5   5     1084.98     1185.94     70.44 o
 -17   5   5     5906.67     6152.73    163.06 o
 -16   5   5       51.65       57.53     58.54 o
 -15   5   5      111.03      147.64     44.95 o
 -14   5   5     5662.25     5956.83    140.39 o
 -13   5   5     2235.32     2283.51     71.81 o
 -12   5   5     1795.05     1802.16     91.89 o
 -11   5   5       86.30       96.79     43.31 o
 -10   5   5     3502.60     3565.24    133.37 o
  -9   5   5      113.97      231.72     44.13 o
  -8   5   5     8778.36     8968.92    357.24 o
  -7   5   5     2780.93     2592.41     65.78 o
  -6   5   5      676.98      525.78     19.71 o
  -5   5   5    46322.46    45929.43   1369.25 o
  -4   5   5       17.12       27.28     12.97 o
  -3   5   5     1605.03     1580.02     26.39 o
  -2   5   5    20448.14    20083.95    191.87 o
  -1   5   5     2912.73     3062.44     36.37 o
   0   5   5    27971.96    28150.12    294.67 o
   1   5   5     1174.18     1227.00     27.93 o
   2   5   5    14823.62    14299.81    128.93 o
   3   5   5    15452.48    15041.30    142.81 o
   4   5   5      496.61      505.64     12.55 o
   5   5   5      531.31      483.12     13.51 o
   6   5   5    11590.84    10686.65    130.87 o
   7   5   5     1405.75     1251.17     24.99 o
   8   5   5     6594.62     6144.23     90.40 o
   9   5   5     2416.64     2383.11     45.05 o
  10   5   5        0.53       37.67     21.56 o
  11   5   5     6236.54     5851.32    226.25 o
  12   5   5     2579.05     2612.51     89.19 o
  13   5   5     1717.00     1857.48     79.27 o
  14   5   5       12.94       24.04     36.87 o
  15   5   5     1289.20     1334.71     61.84 o
  16   5   5     2524.26     2600.96     91.57 o
  17   5   5      430.84      388.71     54.94 o
  18   5   5     2218.02     2257.09    149.54 o
  19   5   5      721.55      673.71     82.86 o
  20   5   5     1746.33     1376.38    131.51 o
 -22   6   5      699.36      721.47    171.13 o
 -21   6   5      272.20      152.42     75.97 o
 -20   6   5     1304.78     1324.83     95.48 o
 -19   6   5      250.10      208.09     53.23 o
 -18   6   5     1860.37     2048.46    119.81 o
 -17   6   5     2900.35     2841.92     98.95 o
 -16   6   5      556.11      740.95    128.80 o
 -15   6   5     8377.63     8311.90    189.04 o
 -14   6   5     6871.48     7183.43    168.76 o
 -13   6   5     5272.76     5257.27    250.56 o
 -12   6   5    10209.58    10487.65    205.96 o
 -11   6   5     8602.49     8610.38    176.36 o
 -10   6   5    12311.83    12341.51    271.64 o
  -9   6   5     8083.70     8717.45    292.21 o
  -8   6   5     4729.43     4749.35    129.80 o
  -7   6   5    16139.25    16194.57    224.67 o
  -6   6   5     2484.29     2351.05     99.12 o
  -5   6   5     2032.53     2017.07     35.02 o
  -4   6   5    11070.82     9922.82    118.55 o
  -3   6   5       30.24       -0.85     12.05 o
  -2   6   5     2421.06     2037.56     45.96 o
  -1   6   5     1372.71     1410.75     23.31 o
   0   6   5      125.52      255.92     29.72 o
   1   6   5     1291.10     1224.00     26.13 o
   2   6   5      315.87      569.51     14.01 o
   3   6   5      695.53      680.88     18.92 o
   4   6   5       13.58       52.48     18.91 o
   5   6   5     6364.45     6511.93     99.19 o
   6   6   5     1144.82     1018.13     23.98 o
   7   6   5     4973.11     5111.35     77.68 o
   8   6   5     5941.49     6122.37     89.17 o
   9   6   5       37.58       18.78     38.73 o
  10   6   5     2604.03     2743.83    372.10 o
  11   6   5      398.15      423.96     30.49 o
  12   6   5     3148.17     3082.86    361.30 o
  13   6   5     5392.74     5439.86    136.99 o
  14   6   5     1286.37     1253.85     75.66 o
  15   6   5     6735.16     6954.66    212.71 o
  16   6   5     2264.70     2234.10     99.09 o
  17   6   5      796.18      725.96     66.65 o
  18   6   5     3561.69     3544.36    165.78 o
  19   6   5     1342.39     1358.31    102.68 o
  20   6   5      722.84      466.55    102.68 o
 -22   7   5       86.04       70.25     88.26 o
 -21   7   5     4197.99     3860.59    154.67 o
 -20   7   5     1028.55     1070.45     72.88 o
 -19   7   5      291.52      348.21    129.69 o
 -18   7   5     7425.67     7804.65    286.64 o
 -17   7   5     2036.36     2163.04     91.99 o
 -16   7   5     1405.90     1613.19     72.19 o
 -15   7   5     3270.86     3350.92    101.67 o
 -14   7   5     2091.13     2207.86     75.95 o
 -13   7   5     8053.59     7873.57    168.75 o
 -12   7   5     3843.72     3797.03     99.57 o
 -11   7   5      761.84      718.11     49.31 o
 -10   7   5      920.03      970.68     59.45 o
  -9   7   5    14187.13    14180.12    388.19 o
  -8   7   5      841.32      978.76     63.95 o
  -7   7   5     1231.42     1326.51     34.23 o
  -6   7   5    28859.57    27880.51    594.11 o
  -5   7   5     2492.81     2413.64     58.57 o
  -4   7   5    30173.14    30238.70    923.50 o
  -3   7   5     9493.12     9286.63    310.44 o
  -2   7   5       16.55        9.86     12.27 o
  -1   7   5    37651.15    36907.48    530.27 o
   0   7   5      933.64     1202.96     20.31 o
   1   7   5    17927.27    17322.42    168.45 o
   2   7   5    18406.67    17610.79    173.53 o
   3   7   5       94.12      102.42     12.05 o
   4   7   5    20562.39    19725.39    204.39 o
   5   7   5     7415.93     7173.87    141.59 o
   6   7   5       20.43       51.61     14.61 o
   7   7   5    30566.86    30336.21    355.69 o
   8   7   5        0.84       38.06     18.28 o
   9   7   5     5311.03     5342.83     84.73 o
  10   7   5     6443.43     6172.80    640.93 o
  11   7   5     2144.63     2093.26    166.66 o
  12   7   5    12102.01    12152.09    678.34 o
  13   7   5      380.67      502.57     46.83 o
  14   7   5       13.90       27.02     48.63 o
  15   7   5     3136.55     3023.57    118.92 o
  16   7   5     2308.41     2353.02    109.90 o
  17   7   5      283.81      244.97     63.04 o
  18   7   5       44.86        7.20     70.25 o
  19   7   5     4525.97     4132.13    210.84 o
 -21   8   5      454.67      382.40     63.15 o
 -20   8   5      665.55      741.86     81.82 o
 -19   8   5      441.90      466.08     59.22 o
 -18   8   5      177.62      261.95    101.77 o
 -17   8   5     1192.60     1211.15     82.87 o
 -16   8   5      175.63      157.58     51.29 o
 -15   8   5      844.84      841.82     58.73 o
 -14   8   5       29.82       89.49     43.56 o
 -13   8   5      498.75      520.51     54.94 o
 -12   8   5     6950.29     7109.36    373.22 o
 -11   8   5     8320.80     8027.56    149.19 o
 -10   8   5     4406.61     4493.97     78.74 o
  -9   8   5     2737.44     2896.84     78.39 o
  -8   8   5     1077.05     1038.46     75.67 o
  -7   8   5     6076.58     6196.63    174.01 o
  -6   8   5      204.43      224.74     20.26 o
  -5   8   5     8846.77     8239.08    183.14 o
  -4   8   5      146.84      217.74     18.98 o
  -3   8   5      491.91      572.63     51.34 o
  -2   8   5     1648.87     1458.49     25.64 o
  -1   8   5     1249.60     1203.38     23.31 o
   0   8   5     3132.34     3010.94     41.21 o
   1   8   5     8105.60     7385.26     84.96 o
   2   8   5      633.47      568.36     17.83 o
   3   8   5      793.59      820.10     46.84 o
   4   8   5     7979.24     8336.59    110.94 o
   5   8   5      784.57      752.55     30.63 o
   6   8   5     4023.63     3956.09     63.69 o
   7   8   5      133.43      115.28     15.88 o
   8   8   5       71.19       65.34     16.41 o
   9   8   5      377.38      348.35     33.32 o
  10   8   5     3657.95     3441.64    197.34 o
  11   8   5       56.36       99.26    232.36 o
  12   8   5     1118.12      992.62     50.44 o
  13   8   5     6723.43     6801.71    158.64 o
  14   8   5       38.24       30.62     52.24 o
  15   8   5        2.70      -50.43     50.43 o
  16   8   5     1506.39     1522.29     90.08 o
  17   8   5      506.59      453.93     75.66 o
  18   8   5     1024.89      954.75     86.47 o
  19   8   5      169.43      331.43     97.27 o
 -21   9   5      875.20      820.99     75.50 o
 -20   9   5      245.43      255.35     68.74 o
 -19   9   5       54.31       93.54     58.13 o
 -18   9   5      471.74      462.87     95.47 o
 -17   9   5        6.25       -6.64     63.94 o
 -16   9   5      278.28      281.70     70.25 o
 -15   9   5      188.77      115.20     54.98 o
 -14   9   5      111.86      111.25     92.76 o
 -13   9   5      118.50      107.42     66.65 o
 -12   9   5      375.47      426.17     39.63 o
 -11   9   5      585.90      573.72     35.60 o
 -10   9   5      536.26      447.13     24.80 o
  -9   9   5      350.20      305.65     23.80 o
  -8   9   5      631.87      591.51     47.74 o
  -7   9   5      608.78      523.33     27.25 o
  -6   9   5     3580.88     3480.61     96.43 o
  -5   9   5       17.74       22.58     24.32 o
  -4   9   5      876.00      719.27     26.32 o
  -3   9   5      257.08      298.69     16.64 o
  -2   9   5       90.57      246.88     42.33 o
  -1   9   5    16225.30    16373.26    185.81 o
   0   9   5      247.39      227.43     21.62 o
   1   9   5     3380.00     3186.70     47.00 o
   2   9   5    16197.29    16428.98    196.44 o
   3   9   5      373.20      331.03     18.91 o
   4   9   5     5578.21     5713.83    130.72 o
   5   9   5     2035.97     2051.80     36.56 o
   6   9   5     2969.47     3241.11     88.30 o
   7   9   5     3174.30     3222.52     56.34 o
   8   9   5      925.68      935.79     89.17 o
   9   9   5      451.52      510.60     31.05 o
  10   9   5     1394.05     1463.31     63.06 o
  11   9   5      504.98      566.71    363.87 o
  12   9   5     1059.55      956.58     52.24 o
  13   9   5      687.94      686.33     46.84 o
  14   9   5      467.80      408.90     63.05 o
  15   9   5      450.97      491.76     63.05 o
  16   9   5      742.22      706.14     72.06 o
  17   9   5        7.93      -59.44     63.04 o
  18   9   5      113.32      113.48     79.25 o
  19   9   5     1607.76     1329.52    133.31 o
 -21  10   5        0.01       -4.17     92.76 o
 -20  10   5     6827.67     7071.96    233.07 o
 -19  10   5       77.13      251.05    107.17 o
 -18  10   5     5381.79     5153.34    154.64 o
 -17  10   5     4844.87     4800.70    144.00 o
 -16  10   5      229.97      276.28     45.44 o
 -15  10   5    11743.60    12123.94    236.98 o
 -14  10   5      615.60      637.36     41.38 o
 -13  10   5       99.69      152.50     35.32 o
 -12  10   5    16978.07    18493.66    310.21 o
 -11  10   5       33.49       10.28     31.57 o
 -10  10   5     9884.20    10200.54    174.62 o
  -9  10   5     8377.90     8323.04    135.14 o
  -8  10   5      532.14      498.32     28.47 o
  -7  10   5    22782.85    22316.46    513.46 o
  -6  10   5        2.10      -27.45     27.92 o
  -5  10   5     1234.69     1086.30     45.04 o
  -4  10   5    14920.28    14627.26    400.94 o
  -3  10   5     1975.76     2159.64     61.26 o
  -2  10   5     9769.71     9568.29    119.23 o
  -1  10   5     1587.45     1705.13     33.60 o
   0  10   5     5439.22     5415.15     85.16 o
   1  10   5    12714.85    12246.05    208.52 o
   2  10   5     8927.58     9114.22    118.73 o
   3  10   5      560.41      537.85     19.63 o
   4  10   5      644.37      553.07     21.62 o
   5  10   5     9150.42     9344.70    118.26 o
   6  10   5      963.93      871.87     28.56 o
   7  10   5     6194.21     6275.18    151.45 o
   8  10   5     6535.40     6521.96    215.45 o
   9  10   5      546.20      460.02     44.13 o
  10  10   5    13475.42    13562.85    223.76 o
  11  10   5     4922.83     5020.50    111.09 o
  12  10   5      463.03      389.09     43.23 o
  13  10   5    12990.98    13508.63    292.25 o
  14  10   5       67.29       91.86     54.04 o
  15  10   5     3979.61     3995.11    151.37 o
  16  10   5     5934.94     5992.95    205.47 o
  17  10   5       15.34      -18.01     72.05 o
  18  10   5    11179.24    10965.84    427.38 o
 -20  11   5     1214.48     1020.82    108.99 o
 -19  11   5       20.10      148.55     58.73 o
 -18  11   5     3963.21     4033.47    150.33 o
 -17  11   5      832.60      905.00    141.41 o
 -16  11   5     1393.89     1368.43     81.28 o
 -15  11   5      411.52      489.79     42.31 o
 -14  11   5     1776.60     1778.06    127.01 o
 -13  11   5      673.07      604.20     39.24 o
 -12  11   5      904.84      819.26     80.16 o
 -11  11   5        9.07       61.77     27.93 o
 -10  11   5       63.76       79.66     28.64 o
  -9  11   5     1498.66     1684.22     50.20 o
  -8  11   5       41.67        4.93     27.27 o
  -7  11   5      298.50      249.58     29.75 o
  -6  11   5     6610.62     6695.70    127.37 o
  -5  11   5     2109.42     2231.42     57.53 o
  -4  11   5     8814.83     9071.37    241.73 o
  -3  11   5     6870.36     6730.83    194.76 o
  -2  11   5     1636.58     1641.34     83.78 o
  -1  11   5    14862.42    14180.60    200.78 o
   0  11   5      481.05      548.40     22.82 o
   1  11   5    17431.13    17709.39    317.97 o
   2  11   5     3039.07     3039.17     74.79 o
   3  11   5     6041.47     6276.13    104.58 o
   4  11   5    13278.63    13503.33    223.83 o
   5  11   5     2279.41     2257.38     45.66 o
   6  11   5      344.11      326.04     22.32 o
   7  11   5     7180.99     6911.85    173.10 o
   8  11   5     3151.29     3021.52     61.56 o
   9  11   5     1986.15     2007.81     49.68 o
  10  11   5     3377.91     3371.16    200.02 o
  11  11   5      413.52      473.28    102.68 o
  12  11   5     2673.80     2828.47     79.54 o
  13  11   5      210.74      126.09     59.44 o
  14  11   5       53.25       25.22     57.64 o
  15  11   5      277.38      259.38     63.04 o
  16  11   5     1997.64     1924.12    113.50 o
  17  11   5      151.52      135.09     66.65 o
  18  11   5       71.87      -36.02     95.47 o
 -20  12   5        3.76       42.92     59.77 o
 -19  12   5     1322.57     1301.08     93.83 o
 -18  12   5        6.25       91.91    108.97 o
 -17  12   5       89.21       90.41     58.13 o
 -16  12   5     2465.70     2462.87     99.84 o
 -15  12   5       58.80       56.37     50.67 o
 -14  12   5      919.87      856.17     47.65 o
 -13  12   5     1105.82     1062.71     50.52 o
 -12  12   5       56.25       15.48     29.66 o
 -11  12   5      813.83      949.73     43.23 o
 -10  12   5      675.20      690.40     90.97 o
  -9  12   5     2408.55     2548.43     72.32 o
  -8  12   5      990.23     1023.12     38.66 o
  -7  12   5     1572.63     1551.21     47.56 o
  -6  12   5     3410.44     3214.34     71.01 o
  -5  12   5     1537.24     1495.25    157.65 o
  -4  12   5     3849.55     4006.90    236.11 o
  -3  12   5     1548.36     1435.08     57.65 o
  -2  12   5       57.03       18.01     22.63 o
  -1  12   5      182.67      215.52     25.32 o
   0  12   5      412.45      423.12     27.19 o
   1  12   5      311.61      346.53     24.23 o
   2  12   5      219.16      248.83     40.53 o
   3  12   5        1.20       14.48     17.11 o
   4  12   5     1921.26     2067.38     72.07 o
   5  12   5      703.84      746.36     28.56 o
   6  12   5     2989.59     3056.67     61.25 o
   7  12   5      737.95      780.78     76.56 o
   8  12   5      126.41      167.21     27.95 o
   9  12   5     7818.33     8216.63    158.67 o
  10  12   5      462.67      467.32     40.08 o
  11  12   5      412.97      399.99     39.57 o
  12  12   5      444.71      358.54    118.89 o
  13  12   5       36.00      -47.19     47.19 o
  14  12   5     2705.64     2666.15    296.39 o
  15  12   5      762.65      819.63     82.86 o
  16  12   5      106.78      126.09     72.05 o
  17  12   5     1919.69     1925.98    140.52 o
  18  12   5      206.47       91.86     97.27 o
 -19  13   5      967.85     1014.62     89.16 o
 -18  13   5     5274.58     5430.43    428.93 o
 -17  13   5     2039.21     2065.02    109.00 o
 -16  13   5      528.06      530.27     83.76 o
 -15  13   5      660.48      718.91     67.63 o
 -14  13   5     4166.94     4223.96    200.94 o
 -13  13   5     5668.21     6063.51    192.86 o
 -12  13   5     2030.10     2077.10     76.44 o
 -11  13   5      136.54      122.36     83.76 o
 -10  13   5     1722.01     1677.79    124.31 o
  -9  13   5     6460.04     6749.80    184.79 o
  -8  13   5     1738.58     1802.61     70.27 o
  -7  13   5       71.18      104.46     48.63 o
  -6  13   5    10669.10    10361.30    204.42 o
  -5  13   5     4485.36     4646.19    159.52 o
  -4  13   5     3289.54     3346.65    116.24 o
  -3  13   5     2254.68     2317.21     56.32 o
  -2  13   5      252.86      220.40     43.23 o
  -1  13   5    11964.57    11746.35    268.89 o
   0  13   5      532.24      623.28     52.24 o
   1  13   5      857.72      890.88    186.45 o
   2  13   5     7023.61     6927.29    490.46 o
   3  13   5     1740.01     1808.71     38.66 o
   4  13   5     1717.11     1768.80    151.34 o
   5  13   5     4020.23     3951.61     74.13 o
   6  13   5       18.85       27.30     22.00 o
   7  13   5     9214.03     9417.63    173.14 o
   8  13   5      893.72      943.41     39.26 o
   9  13   5     1346.24     1455.08     56.75 o
  10  13   5     7617.52     7748.05    157.19 o
  11  13   5     2514.07     2599.25    131.53 o
  12  13   5     5419.10     5565.27    128.47 o
  13  13   5       92.63      145.47     57.64 o
  14  13   5     1074.98      989.52     85.57 o
  15  13   5     1322.57     1180.23    148.62 o
  16  13   5     4789.05     4846.96    509.10 o
  17  13   5      140.40      191.40    154.91 o
 -19  14   5       89.63      100.87     99.07 o
 -18  14   5      818.12      781.80    100.88 o
 -17  14   5      755.45      756.58     86.47 o
 -16  14   5     1409.25     1610.55    108.09 o
 -15  14   5     4663.63     4905.51    191.03 o
 -14  14   5      293.87      538.59     86.46 o
 -13  14   5     2076.35     2210.65    109.90 o
 -12  14   5     7220.94     7917.98    237.97 o
 -11  14   5        2.59      -10.57     99.07 o
 -10  14   5     7469.29     8108.23    184.53 o
  -9  14   5      730.47      934.07     44.58 o
  -8  14   5     1219.99     1330.71     54.13 o
  -7  14   5     6472.17     6211.06    135.55 o
  -6  14   5      343.41      340.40     36.93 o
  -5  14   5     7256.16     7110.00    124.74 o
  -4  14   5       21.28       64.74     52.24 o
  -3  14   5      287.32      322.98     51.62 o
  -2  14   5     1305.19     1360.19     68.46 o
  -1  14   5        1.17      -30.62     43.23 o
   0  14   5       50.75       54.04     41.43 o
   1  14   5     4232.07     4433.82    100.93 o
   2  14   5      118.74      192.73     27.02 o
   3  14   5      828.02      852.08     34.23 o
   4  14   5       31.42       36.97     26.66 o
   5  14   5      300.43      354.74     36.93 o
   6  14   5       17.73       23.46     26.17 o
   7  14   5     2453.56     2441.44    126.13 o
   8  14   5      505.62      509.25     33.82 o
   9  14   5     1751.67     1754.05     54.05 o
  10  14   5     4922.51     4895.82    112.90 o
  11  14   5     3810.86     3982.69    279.32 o
  12  14   5      928.39      766.29     93.67 o
  13  14   5     5291.57     5638.83    152.22 o
  14  14   5     1694.98     1486.28     80.19 o
  15  14   5     3051.73     3011.00    127.33 o
  16  14   5     3527.60     3473.79    187.40 o
  17  14   5      335.97      302.62    100.87 o
 -18  15   5      162.85       48.63     66.65 o
 -17  15   5     1929.95     2041.20    138.72 o
 -16  15   5      275.44      237.77     84.66 o
 -15  15   5        6.71        7.20     77.45 o
 -14  15   5      593.11      578.23     84.66 o
 -13  15   5     1923.75     1868.29     97.29 o
 -12  15   5     1154.89     1170.96     79.26 o
 -11  15   5      180.73      383.67     61.24 o
 -10  15   5     3925.02     4001.72    105.93 o
  -9  15   5      395.81      390.15     35.66 o
  -8  15   5     8034.17     8006.89    171.56 o
  -7  15   5     1984.99     2001.74     67.38 o
  -6  15   5      375.57      382.35     38.71 o
  -5  15   5     6191.62     6195.63    146.93 o
  -4  15   5       45.26       55.15     43.06 o
  -3  15   5     6155.32     6125.95    174.87 o
  -2  15   5    10301.50    10960.45    263.37 o
  -1  15   5       11.15       23.42     37.83 o
   0  15   5     7044.63     7307.76    183.91 o
   1  15   5     4631.71     4713.32    106.34 o
   2  15   5      357.07      322.44     28.82 o
   3  15   5    16767.22    17808.69    384.56 o
   4  15   5     3045.74     2914.90     71.00 o
   5  15   5     6090.19     6279.56    154.13 o
   6  15   5     4206.67     4299.08    143.28 o
   7  15   5     1143.21     1128.95     73.86 o
   8  15   5     9277.82     9874.29    448.12 o
   9  15   5      186.91      167.79     35.44 o
  10  15   5      213.04      265.75     40.97 o
  11  15   5     3254.53     3526.22    167.58 o
  12  15   5      382.51      378.15     69.35 o
  13  15   5       37.52       49.70     60.34 o
  14  15   5     2101.46     2055.03    273.85 o
  15  15   5      320.94      340.44     79.26 o
  16  15   5       62.85       97.27    102.67 o
 -18  16   5       95.16      100.87     81.06 o
 -17  16   5       28.00       27.02     73.85 o
 -16  16   5     2123.70     2147.54    136.92 o
 -15  16   5      583.74      525.99     81.06 o
 -14  16   5     1243.18     1392.54     97.28 o
 -13  16   5     1725.48     1751.14     95.48 o
 -12  16   5       63.69       82.86     72.05 o
 -11  16   5     6462.88     6419.10    218.12 o
 -10  16   5      345.81      329.64     68.45 o
  -9  16   5     1431.78     1307.35     58.43 o
  -8  16   5     2650.02     2880.56     85.15 o
  -7  16   5     4694.16     4824.25    122.43 o
  -6  16   5     6999.97     6990.08    240.69 o
  -5  16   5      276.60      319.32    631.35 o
  -4  16   5     1867.51     1920.60     88.28 o
  -3  16   5     4055.87     4155.94    129.76 o
  -2  16   5     1254.97     1286.30     70.26 o
  -1  16   5      190.31      100.87     45.03 o
   0  16   5     1226.39     1273.68     64.86 o
   1  16   5     2703.92     2908.26     77.48 o
   2  16   5      742.00      790.82     48.64 o
   3  16   5       59.64       -1.80     37.83 o
   4  16   5     1489.73     1556.57     63.06 o
   5  16   5     1171.19     1286.27     57.65 o
   6  16   5     4499.05     4415.18    173.92 o
   7  16   5        4.23       50.31    125.19 o
   8  16   5        1.61       -0.18    106.27 o
   9  16   5     4644.15     5060.60    246.90 o
  10  16   5      412.24      391.47    335.04 o
  11  16   5      705.85      709.74     72.05 o
  12  16   5     1829.00     1668.27     95.48 o
  13  16   5      893.18      864.67     79.26 o
  14  16   5     2839.30     2785.53    144.14 o
  15  16   5       37.62       43.23     73.85 o
 -17  17   5        1.74       14.41     70.25 o
 -16  17   5        1.57       61.24     63.04 o
 -15  17   5      476.92      462.94     97.27 o
 -14  17   5        9.55       91.86     72.05 o
 -13  17   5       70.31       54.04     81.06 o
 -12  17   5      184.20      234.16     77.45 o
 -11  17   5      216.71      167.52     75.65 o
 -10  17   5        0.06      -68.45     68.45 o
  -9  17   5      869.14      902.51     82.87 o
  -8  17   5      411.31      367.47     61.24 o
  -7  17   5        5.04        5.40     61.24 o
  -6  17   5     3534.25     3580.65    133.35 o
  -5  17   5      385.83      421.51     54.04 o
  -4  17   5      206.52      165.72     57.64 o
  -3  17   5     3560.85     3342.84    111.73 o
  -2  17   5       70.81        5.40     46.83 o
  -1  17   5      380.77      248.58     54.04 o
   0  17   5       31.53      -18.01     43.23 o
   1  17   5      162.49      111.68     54.04 o
   2  17   5     1182.36     1062.89     72.06 o
   3  17   5     1126.59     1172.77     72.06 o
   4  17   5      101.95      -19.81     46.83 o
   5  17   5     1701.79     1655.68     68.46 o
   6  17   5       78.80      119.15     43.01 o
   7  17   5     1368.05     1227.60    350.40 o
   8  17   5       79.79       80.32    262.98 o
   9  17   5       34.39       36.90    277.39 o
  10  17   5      172.09       52.24     48.63 o
  11  17   5     1223.53     1019.63     84.67 o
  12  17   5       84.48       54.04     64.84 o
  13  17   5      220.60      237.77    109.88 o
  14  17   5      184.65      221.56    109.88 o
 -16  18   5     7449.83     7019.30    306.44 o
 -15  18   5      109.42       73.85     95.47 o
 -14  18   5     2319.25     2462.88    135.13 o
 -13  18   5     3918.66     3928.34    182.00 o
 -12  18   5      242.30      320.63     70.25 o
 -11  18   5     7034.71     7280.93    236.15 o
 -10  18   5     1805.02     1790.79    108.10 o
  -9  18   5     1645.62     1655.65    108.09 o
  -8  18   5     6973.72     7411.00    223.54 o
  -7  18   5      136.11      113.48     68.45 o
  -6  18   5     6327.97     6411.95    189.28 o
  -5  18   5     4193.72     4435.13    154.99 o
  -4  18   5      582.21      585.44     68.45 o
  -3  18   5     9693.54     9578.04    259.69 o
  -2  18   5        4.94       -1.80     39.63 o
  -1  18   5       92.25      106.27     46.83 o
   0  18   5     1593.93     1363.81     70.26 o
   1  18   5      702.67      733.17     61.25 o
   2  18   5     1646.19     1601.62     81.07 o
   3  18   5      819.37      754.79     72.06 o
   4  18   5     2349.23     2268.40     86.48 o
   5  18   5     1571.23     1578.18     73.86 o
   6  18   5     4111.27     4030.56    235.18 o
   7  18   5     2721.50     2838.69    124.32 o
   8  18   5      200.09      124.37    120.69 o
   9  18   5     6128.99     6557.37    216.30 o
  10  18   5       75.06      138.70     81.06 o
  11  18   5      518.16      462.94     79.26 o
  12  18   5     2978.59     2854.04    196.40 o
  13  18   5       14.94      -37.83     99.07 o
  14  18   5     4017.84     3708.44    259.48 o
 -15  19   5      103.64       75.65     82.86 o
 -14  19   5     1027.15      931.33    111.69 o
 -13  19   5      936.51     1068.23    113.49 o
 -12  19   5      249.57      380.07     75.65 o
 -11  19   5       14.20       48.63     68.45 o
 -10  19   5     3371.98     3257.85    131.54 o
  -9  19   5      457.34      432.32     63.05 o
  -8  19   5     2921.74     3191.05    136.94 o
  -7  19   5     4855.52     4938.18    164.01 o
  -6  19   5        9.02      -23.42     54.04 o
  -5  19   5     9172.20     9883.40    272.28 o
  -4  19   5      474.87      385.49     59.44 o
  -3  19   5     2771.36     2765.82    111.71 o
  -2  19   5    11244.39    11747.52    312.04 o
  -1  19   5        0.10        3.60     57.64 o
   0  19   5    10726.87    10729.55    286.77 o
   1  19   5     5329.33     5661.33    183.84 o
   2  19   5      845.12      868.28     72.06 o
   3  19   5     8696.04     8829.80    252.43 o
   4  19   5      154.04      138.70     48.63 o
   5  19   5     1651.90     1671.86     77.47 o
   6  19   5     2621.74     2654.54    266.66 o
   7  19   5       86.58       90.06     70.25 o
   8  19   5     5016.18     5478.79    185.63 o
   9  19   5       84.39       75.65     61.24 o
  10  19   5      129.64      299.01    109.88 o
  11  19   5     4555.38     4499.82    282.93 o
  12  19   5     1029.17      848.47    129.70 o
  13  19   5      658.79      601.65    122.49 o
 -14  20   5      825.42     1032.19    102.68 o
 -13  20   5     1816.90     1884.44    113.50 o
 -12  20   5      610.27      718.74    102.68 o
 -11  20   5      838.93      906.10    106.28 o
 -10  20   5       11.06      144.10     82.86 o
  -9  20   5      378.99      214.36     82.86 o
  -8  20   5     2276.02     2097.17    104.50 o
  -7  20   5      541.57      498.97     72.05 o
  -6  20   5     1603.35     1606.99     88.28 o
  -5  20   5      172.59      104.47     61.24 o
  -4  20   5      856.70      909.71     82.86 o
  -3  20   5      993.20      988.99     82.87 o
  -2  20   5       64.30      -55.84     66.65 o
  -1  20   5      156.32      115.28     64.85 o
   0  20   5      507.08      525.99     63.05 o
   1  20   5      122.98      178.32     52.24 o
   2  20   5      679.16      558.43     70.25 o
   3  20   5        1.86       -7.20     63.04 o
   4  20   5       13.64       -3.60     43.23 o
   5  20   5      338.66      340.45     61.24 o
   6  20   5      390.81      331.44     79.26 o
   7  20   5        7.48       54.04     66.65 o
   8  20   5      160.82      145.90     63.04 o
   9  20   5      141.05      243.17     81.06 o
  10  20   5      170.46      210.75    109.88 o
  11  20   5      525.59      576.42    136.90 o
  12  20   5      467.22      524.18     91.87 o
 -13  21   5     4182.98     3903.12    216.24 o
 -12  21   5      185.65      172.92     77.45 o
 -11  21   5     1298.07     1313.27    113.49 o
 -10  21   5     1617.24     1538.51    140.52 o
  -9  21   5      993.45     1125.89    109.89 o
  -8  21   5      259.29      243.17     86.46 o
  -7  21   5       96.09       73.85     61.24 o
  -6  21   5     1029.10      915.13     82.87 o
  -5  21   5     1113.70     1179.95     82.87 o
  -4  21   5       73.38      127.89     63.04 o
  -3  21   5        1.93       18.01     72.05 o
  -2  21   5     1537.61     1520.50     99.08 o
  -1  21   5     1727.06     1814.20     90.08 o
   0  21   5     1416.55     1340.33     86.47 o
   1  21   5      147.58      142.30     72.05 o
   2  21   5      642.21      682.72     84.66 o
   3  21   5     7215.86     7562.28    239.76 o
   4  21   5      435.18      389.08     61.24 o
   5  21   5       96.09       45.03     82.86 o
   6  21   5       42.87      -32.42     81.06 o
   7  21   5     1813.61     1862.83    126.11 o
   8  21   5     2403.53     2426.87    138.73 o
   9  21   5        1.77      126.09    126.09 o
  10  21   5      499.43      401.69    122.49 o
  11  21   5     2033.19     1801.60    169.35 o
 -12  22   5       29.01      135.09     72.05 o
 -11  22   5     2398.71     2230.47    133.32 o
 -10  22   5      158.10      248.57     88.26 o
  -9  22   5      824.15      947.53     99.08 o
  -8  22   5     2249.23     2405.22    142.33 o
  -7  22   5      123.10      259.38     68.45 o
  -6  22   5     3300.03     3362.30    145.95 o
  -5  22   5     1113.10     1221.38    100.88 o
  -4  22   5       34.46      140.50     81.06 o
  -3  22   5     4346.46     4263.75    158.58 o
  -2  22   5       74.21      117.08     55.84 o
  -1  22   5       30.60      180.12     79.25 o
   0  22   5      396.34      342.25     66.65 o
   1  22   5     2624.52     2929.65    126.12 o
   2  22   5      144.69      201.74     75.65 o
   3  22   5      588.09      581.83     70.25 o
   4  22   5     2405.10     2666.51    142.33 o
   5  22   5      451.18      446.73     93.67 o
   6  22   5     3635.12     3720.97    181.99 o
   7  22   5      704.42      801.61    102.68 o
   8  22   5      105.30      160.31     77.45 o
   9  22   5     4391.77     3841.94    255.89 o
  10  22   5       23.02      250.37    124.29 o
 -11  23   5     1635.81     1452.03    124.31 o
 -10  23   5       56.30      -81.06     99.07 o
  -9  23   5      262.63      500.76    102.67 o
  -8  23   5      116.70      169.32     95.47 o
  -7  23   5      715.10      707.94     81.06 o
  -6  23   5     1333.06     1160.15    115.29 o
  -5  23   5     1483.12     1471.84    108.09 o
  -4  23   5     2915.28     2877.46    153.15 o
  -3  23   5     1947.10     1880.88    122.51 o
  -2  23   5     1009.53      920.53     88.27 o
  -1  23   5     2217.60     2210.64    120.71 o
   0  23   5     2144.70     2106.12    122.51 o
   2  23   5     1757.88     1902.45    127.91 o
   3  23   5      138.73      129.69     81.06 o
   4  23   5     2603.02     2509.80    136.93 o
   5  23   5     1335.43     1161.95    115.29 o
   6  23   5     1820.81     1725.90    129.71 o
   7  23   5     1413.79     1237.62    106.29 o
   8  23   5       77.53      270.19    124.29 o
  -9  24   5     1260.71     1255.62    120.70 o
  -8  24   5       31.99       -9.01     63.04 o
  -7  24   5     4139.96     4090.52    198.22 o
  -6  24   5      461.07      500.77    100.87 o
  -5  24   5        0.20      -25.22     91.86 o
  -4  24   5     3551.76     3378.55    171.18 o
  -3  24   5      634.70      634.07     95.47 o
  -2  24   5     1641.05     1572.74    111.70 o
  -1  24   5       45.99       91.86     72.05 o
   0  24   5      236.31      252.18     73.85 o
   1  24   5     1227.08     1214.18    100.88 o
   2  24   5     2041.79     1657.48    120.71 o
   3  24   5      129.59       -3.60    127.89 o
   4  24   5      573.61      644.88    108.08 o
   5  24   5     3566.95     3389.34    181.99 o
   6  24   5      302.66      257.58     91.87 o
   7  24   5      668.92      381.89    136.90 o
  -6  25   5      989.62      796.22    100.88 o
  -5  25   5      603.86      457.54     93.67 o
  -4  25   5      114.60      217.95     82.86 o
  -3  25   5        0.12      -73.85     73.85 o
  -2  25   5     1584.21     1531.29    126.11 o
  -1  25   5      314.48      225.16     70.25 o
   0  25   5     1600.88     1578.13    120.70 o
   1  25   5      120.07       59.44     61.24 o
   2  25   5     1125.04     1023.21    140.51 o
   3  25   5      781.37      839.44    120.69 o
 -22   0   6     5967.79     5165.46    365.87 o
 -21   0   6     2037.25     1960.16    167.55 o
 -20   0   6      482.82      489.96    117.09 o
 -19   0   6     7334.17     7317.19    340.71 o
 -18   0   6     1708.82     1779.97    136.92 o
 -17   0   6     6428.84     6682.33    297.43 o
 -16   0   6    22393.85    23017.63    832.70 o
 -15   0   6      598.51      511.59     95.47 o
 -14   0   6    18049.05    18965.25    426.14 o
 -13   0   6      308.58      331.44     32.42 o
 -12   0   6        5.10        0.00     30.62 o
 -11   0   6    37178.14    37682.55    759.20 o
 -10   0   6    10706.37    10392.03    243.61 o
  -9   0   6     6663.61     6910.51    171.32 o
  -8   0   6     3228.47     3516.33     86.51 o
  -7   0   6     7512.24     7231.89    144.31 o
  -6   0   6     5304.91     6156.20    128.03 o
  -5   0   6       33.32       84.66     19.81 o
  -4   0   6     1940.31     1769.58     37.84 o
  -3   0   6      146.05      284.60     19.81 o
  -2   0   6    86695.16    89446.62   1097.11 o
  -1   0   6     1559.28     1628.91     30.63 o
   0   0   6     1665.56     2454.23     37.84 o
   1   0   6    73383.73    71627.56    822.19 o
   2   0   6    10003.40    10253.54    160.66 o
   3   0   6    39166.12    36092.96    561.17 o
   4   0   6    18250.02    17733.13    329.03 o
   5   0   6     4054.59     3738.65     88.33 o
   6   0   6    31533.85    32251.91    672.07 o
   7   0   6     2205.71     2201.93     43.25 o
   8   0   6    15670.17    15999.51    227.53 o
   9   0   6    15089.57    14576.94    231.09 o
  10   0   6        6.12       28.82     18.01 o
  11   0   6    17806.18    18553.56    409.89 o
  12   0   6     1780.75     1794.45     73.87 o
  13   0   6        0.11       21.61     37.83 o
  14   0   6    21686.41    21433.52    563.47 o
  15   0   6      562.74      504.38     50.44 o
  16   0   6     2824.81     2855.86    117.12 o
  17   0   6      379.17      380.08     66.65 o
  18   0   6      449.91      356.66    117.09 o
  19   0   6     3318.60     2520.78    268.47 o
 -22   1   6      582.01      606.16    201.75 o
 -21   1   6      102.83      147.65     62.15 o
 -20   1   6       20.37        6.64     87.24 o
 -19   1   6      309.72      260.83     67.98 o
 -18   1   6      699.52      693.09    117.99 o
 -17   1   6      616.82      631.79    113.49 o
 -16   1   6     3254.97     3333.54    136.76 o
 -15   1   6      200.80      279.99     90.06 o
 -14   1   6        2.55       52.62     23.42 o
 -13   1   6     3470.53     3855.68     79.01 o
 -12   1   6     1799.07     1798.99     45.21 o
 -11   1   6     3676.66     3624.79     76.60 o
 -10   1   6     3166.52     3211.96     66.82 o
  -9   1   6      679.41      678.58     51.34 o
  -8   1   6    13822.18    13164.26    180.05 o
  -7   1   6     2546.12     2708.66     46.50 o
  -6   1   6     8226.04     8904.42    155.17 o
  -5   1   6    14411.56    13174.81    202.37 o
  -4   1   6      899.75     1056.58     20.99 o
  -3   1   6    20201.83    20425.54    194.50 o
  -2   1   6     2103.25     2005.43     24.82 o
  -1   1   6     4404.95     4016.52     41.30 o
   0   1   6    12387.64    12544.43    113.60 o
   1   1   6     1709.21     1660.25     18.44 o
   2   1   6     3650.10     3264.45     78.42 o
   3   1   6     1488.16     1281.26     46.85 o
   4   1   6       24.59       11.48     19.33 o
   5   1   6    11019.15    10607.52    170.57 o
   6   1   6      601.69      677.57     35.67 o
   7   1   6      782.83      626.68     12.61 o
   8   1   6     1848.99     1809.63     28.56 o
   9   1   6     4316.94     3986.16    103.64 o
  10   1   6      743.14      624.41     19.11 o
  11   1   6     3698.29     3420.54     73.91 o
  12   1   6     2412.31     2512.43     64.33 o
  13   1   6       28.87       47.92     46.83 o
  14   1   6     4910.20     4924.12    117.16 o
  15   1   6     1625.26     1459.51     57.87 o
  16   1   6      171.56      184.32     37.96 o
  17   1   6     3008.57     2881.78     92.77 o
  18   1   6      420.54      511.26    108.06 o
  19   1   6      347.04       34.31     91.64 o
 -22   2   6      664.67      827.07     76.58 o
 -21   2   6       94.40       34.46     87.36 o
 -20   2   6      496.06      658.36     90.97 o
 -19   2   6      304.04      389.16     67.55 o
 -18   2   6      797.83      862.08     78.33 o
 -17   2   6      144.84      231.25     77.45 o
 -16   2   6      229.06      336.31    115.28 o
 -15   2   6      835.00      768.26     41.71 o
 -14   2   6      344.24      385.24     35.08 o
 -13   2   6      753.37      746.82     28.97 o
 -12   2   6     1347.65     1461.71     42.34 o
 -11   2   6     2110.14     2141.41     52.77 o
 -10   2   6     2094.38     2188.66     51.35 o
  -9   2   6       17.01       -9.46     19.91 o
  -8   2   6      427.34      368.20     21.65 o
  -7   2   6      138.90      160.56     15.28 o
  -6   2   6     2611.10     2716.97     95.52 o
  -5   2   6       40.45       61.81     18.01 o
  -4   2   6     1325.25     1285.33     23.54 o
  -3   2   6     1905.99     1721.33     25.10 o
  -2   2   6    13462.98    13994.53    120.08 o
  -1   2   6       47.56       38.43      9.91 o
   0   2   6        1.81       27.24     17.11 o
   1   2   6     8384.14     7912.62     72.43 o
   2   2   6     9434.66     8609.18     94.31 o
   3   2   6     1122.85     1025.33     26.09 o
   4   2   6      248.98      273.10     27.92 o
   5   2   6     1435.07     1297.30     35.13 o
   6   2   6      748.40      858.66     46.84 o
   7   2   6      277.16      282.11      9.91 o
   8   2   6     2107.66     1909.75     33.28 o
   9   2   6       83.32       92.11     22.52 o
  10   2   6     4028.98     3820.26     69.93 o
  11   2   6      227.42      230.46     25.47 o
  12   2   6     2200.23     2143.39     56.06 o
  13   2   6     1655.98     1674.63     54.73 o
  14   2   6     1489.64     1519.79     87.38 o
  15   2   6     1383.16     1349.42     55.40 o
  16   2   6      349.73      410.01     52.24 o
  17   2   6        4.44       79.36     46.83 o
  18   2   6      693.34      782.28    115.23 o
  19   2   6      971.23      531.89    235.08 o
 -22   3   6     1306.40     1429.75    102.96 o
 -21   3   6     1947.90     2042.96    105.08 o
 -20   3   6     5095.91     5172.10    181.28 o
 -19   3   6      926.84      953.20    158.52 o
 -18   3   6     1205.93     1192.49     82.87 o
 -17   3   6     3303.72     3361.94    111.51 o
 -16   3   6    12609.91    13481.40    308.85 o
 -15   3   6      107.66      207.55     38.50 o
 -14   3   6       51.88       94.26     37.05 o
 -13   3   6     5461.95     5903.93    149.62 o
 -12   3   6      149.66       81.60     81.96 o
 -11   3   6     3953.96     4007.64     90.12 o
 -10   3   6     6574.47     6301.08    111.52 o
  -9   3   6        1.07      -15.01     22.50 o
  -8   3   6    25090.23    24871.29    332.87 o
  -7   3   6      222.76      310.80     27.02 o
  -6   3   6     5467.67     5691.66     69.06 o
  -5   3   6    59539.79    57392.41    848.02 o
  -4   3   6     7124.38     7094.73    150.64 o
  -3   3   6    27553.91    26525.11    424.08 o
  -2   3   6     3568.42     3573.03     45.07 o
  -1   3   6      952.94     1444.36     41.44 o
   0   3   6    27716.66    28202.72    241.96 o
   1   3   6       18.03       46.84     34.22 o
   2   3   6     2643.70     2476.87     60.38 o
   3   3   6    11747.27    10469.84    134.51 o
   4   3   6    12106.51    11664.52    113.20 o
   5   3   6     6498.09     6034.11    100.09 o
   6   3   6       12.78       35.42      6.44 o
   7   3   6    11946.00    11575.33    258.09 o
   8   3   6     8283.97     7654.62    110.92 o
   9   3   6    10888.33    10453.29    351.82 o
  10   3   6      139.63       79.30     17.63 o
  11   3   6      355.54      336.07     41.43 o
  12   3   6     3638.97     3852.69     98.33 o
  13   3   6     1318.78     1206.98     83.77 o
  14   3   6     5442.94     5650.63    130.59 o
  15   3   6     1648.64     1521.60     57.95 o
  16   3   6      875.29      749.14     48.20 o
  17   3   6     4903.73     5077.66    133.16 o
  18   3   6      516.62      564.07    104.42 o
  19   3   6       11.46     -110.12    110.12 o
 -22   4   6     3874.69     3465.37    156.33 o
 -21   4   6     2599.96     2634.37    163.06 o
 -20   4   6     1493.79     1453.26    104.49 o
 -19   4   6     2582.19     2460.07    117.11 o
 -18   4   6     1866.53     1919.46    129.72 o
 -17   4   6     1825.89     1788.98     81.12 o
 -16   4   6     3784.15     4078.95    116.77 o
 -15   4   6      588.25      642.74     51.34 o
 -14   4   6     3839.06     3828.48     85.32 o
 -13   4   6     1166.59     1196.67     54.95 o
 -12   4   6     2006.15     1960.08     55.11 o
 -11   4   6     5879.74     5997.96    120.79 o
 -10   4   6       20.37      122.52     34.22 o
  -9   4   6     1096.20     1114.87     37.37 o
  -8   4   6       20.16       77.39     18.44 o
  -7   4   6      962.15     1129.95     24.82 o
  -6   4   6     1888.78     1998.14     44.15 o
  -5   4   6       19.99       58.21     15.31 o
  -4   4   6     1356.79     1568.02     42.34 o
  -3   4   6     1007.02      974.40     44.14 o
  -2   4   6    16136.40    16148.86    271.14 o
  -1   4   6       89.39       56.98      8.99 o
   0   4   6     3454.86     3251.95     38.96 o
   1   4   6    45939.28    46132.78    685.70 o
   2   4   6     1076.38     1036.16     20.31 o
   3   4   6    23072.49    22476.32    219.12 o
   4   4   6    12236.69    12221.58    121.33 o
   5   4   6     6726.75     6417.77    101.89 o
   6   4   6     6061.60     5921.02     71.22 o
   7   4   6     1807.65     1692.38     81.98 o
   8   4   6    12673.69    12071.57    325.77 o
   9   4   6     6686.64     6451.99    105.59 o
  10   4   6      921.81      788.73     30.44 o
  11   4   6     8802.84     8643.92    161.40 o
  12   4   6     1508.08     1550.29     49.06 o
  13   4   6      301.28      229.89     43.95 o
  14   4   6     7227.22     7181.46    203.72 o
  15   4   6        6.94       25.62     66.65 o
  16   4   6     1954.21     2011.52     85.60 o
  17   4   6      640.15      693.44    135.10 o
  18   4   6       25.14      -10.19     76.29 o
  19   4   6     1271.89     1025.03    183.75 o
 -22   5   6       76.37      106.73     68.13 o
 -21   5   6      878.86      761.10    130.60 o
 -20   5   6     2639.56     3115.92    180.17 o
 -19   5   6       30.47        6.84     85.56 o
 -18   5   6      344.31      314.67     55.11 o
 -17   5   6     3368.97     3680.65    119.95 o
 -16   5   6       10.23      -18.01     31.28 o
 -15   5   6     2315.55     2504.76    160.36 o
 -14   5   6     2627.95     2731.38    137.84 o
 -13   5   6      114.94       84.72     51.34 o
 -12   5   6     6448.64     6272.08    289.37 o
 -11   5   6      627.76      706.04     51.34 o
 -10   5   6      773.65      897.88     53.14 o
  -9   5   6    14815.52    14908.37    214.09 o
  -8   5   6      962.60      919.47     28.92 o
  -7   5   6    14588.58    14528.04    327.80 o
  -6   5   6     3770.99     3546.30     52.29 o
  -5   5   6      161.57      120.27     14.99 o
  -4   5   6    35687.00    35788.20    365.26 o
  -3   5   6      193.00      214.41     34.22 o
  -2   5   6    12112.73    11582.62    141.76 o
  -1   5   6    12759.51    12658.54    204.99 o
   0   5   6      130.46      131.97     10.77 o
   1   5   6    13836.00    12429.93    128.88 o
   2   5   6      512.93      466.75     12.55 o
   3   5   6        0.87       15.95     10.81 o
   4   5   6    13999.99    13005.16    134.94 o
   5   5   6     1854.68     1845.84     28.64 o
   6   5   6        0.88       -1.48     17.11 o
   7   5   6     1794.07     1786.00     59.46 o
   8   5   6     4115.44     3938.21    191.95 o
   9   5   6     4290.87     4226.67     79.93 o
  10   5   6     2410.99     2391.58     60.55 o
  11   5   6     1208.33     1151.70     48.64 o
  12   5   6      676.89      719.74     41.45 o
  13   5   6     7328.85     7310.14    179.61 o
  14   5   6      225.70      219.10     41.76 o
  15   5   6     1102.40      991.76     56.99 o
  16   5   6     4909.28     4900.84    153.01 o
  17   5   6      284.48      204.50     52.35 o
  18   5   6     3294.97     3555.14    214.34 o
 -22   6   6     2076.96     2176.34    212.59 o
 -21   6   6      832.63      838.57     82.86 o
 -20   6   6     1288.97     1278.06     85.66 o
 -19   6   6     1502.80     1579.42    164.84 o
 -18   6   6     1525.51     1516.31     77.16 o
 -17   6   6       54.27      137.61     59.95 o
 -16   6   6     1261.62     1196.03     54.69 o
 -15   6   6     3957.34     4019.29    142.37 o
 -14   6   6     2231.28     2553.36     85.99 o
 -13   6   6     1591.60     1554.71     70.26 o
 -12   6   6      561.26      590.27     45.38 o
 -11   6   6    20154.82    20705.13    487.80 o
 -10   6   6     3168.31     3300.99     73.67 o
  -9   6   6     3357.53     3283.32     84.70 o
  -8   6   6      221.24      211.75     20.59 o
  -7   6   6     2572.84     2830.10     50.59 o
  -6   6   6     3066.55     2943.39     61.28 o
  -5   6   6     3090.46     3157.96     45.88 o
  -4   6   6      295.65      226.21     16.41 o
  -3   6   6     8314.29     8057.85    126.30 o
  -2   6   6    16687.68    15757.95    354.24 o
  -1   6   6     9878.16     9647.11    200.34 o
   0   6   6     6777.28     6789.00     78.30 o
   1   6   6    18966.16    18393.85    392.34 o
   2   6   6    21407.07    19276.61    243.27 o
   3   6   6     6768.85     6476.20     71.49 o
   4   6   6     1471.47     1580.97     24.99 o
   5   6   6     5155.68     5047.94     59.77 o
   6   6   6     1788.67     1955.37     33.31 o
   7   6   6     2441.30     2470.74     46.92 o
   8   6   6     1923.51     1620.86     38.20 o
   9   6   6     1517.29     1445.08     54.95 o
  10   6   6     9406.06     9555.37    173.78 o
  11   6   6     6653.93     7027.67    302.87 o
  12   6   6     2043.43     2054.71     78.37 o
  13   6   6     4487.47     4248.36    101.67 o
  14   6   6     5829.56     6021.12    159.95 o
  15   6   6     7347.62     7409.57    288.44 o
  16   6   6      762.25      829.17     62.34 o
  17   6   6      378.19      335.53     54.41 o
  18   6   6     1506.14     1399.44    233.30 o
 -21   7   6      252.91      388.59    196.34 o
 -20   7   6      496.70      344.85    117.09 o
 -19   7   6      399.31      466.05     58.63 o
 -18   7   6        8.40       43.68     56.05 o
 -17   7   6       77.36      105.00     55.35 o
 -16   7   6     1114.14     1207.82     75.66 o
 -15   7   6        4.13      -15.21     45.80 o
 -14   7   6     1142.01     1100.36     59.22 o
 -13   7   6      648.87      753.48     55.27 o
 -12   7   6     5281.91     5434.03    155.92 o
 -11   7   6     1030.24     1125.77     43.93 o
 -10   7   6     2575.44     2917.49    117.13 o
  -9   7   6     7843.19     7749.93    124.79 o
  -8   7   6     4410.58     4531.30     80.97 o
  -7   7   6       68.85      102.50     19.91 o
  -6   7   6     2250.90     1940.99     54.96 o
  -5   7   6     5592.83     5315.87     73.93 o
  -4   7   6        0.66       54.17     24.32 o
  -3   7   6     2936.84     2887.24     47.76 o
  -2   7   6     4253.20     4331.39     60.88 o
  -1   7   6     2578.05     2395.99     91.91 o
   0   7   6      183.16      174.38     19.81 o
   1   7   6     3760.53     3702.68     50.30 o
   2   7   6      260.27      339.94     16.33 o
   3   7   6     1935.98     1970.71     31.00 o
   4   7   6       60.74       75.13     14.66 o
   5   7   6     1446.63     1537.84     30.56 o
   6   7   6      579.36      554.20     21.62 o
   7   7   6     2858.98     2925.59     50.98 o
   8   7   6      819.46      828.81     29.72 o
   9   7   6      228.75      242.81     39.63 o
  10   7   6        5.71       17.25     40.53 o
  11   7   6      111.15      171.51     49.53 o
  12   7   6      377.59      401.89     38.32 o
  13   7   6        4.48      -10.55     36.02 o
  14   7   6     2624.83     2695.00     98.33 o
  15   7   6      618.34      646.14     81.96 o
  16   7   6       49.34       77.79     51.06 o
  17   7   6     3295.06     3357.70    322.53 o
  18   7   6     1367.94     1357.85    120.51 o
 -21   8   6     2983.86     2598.13    198.20 o
 -20   8   6     3396.83     3389.50    141.45 o
 -19   8   6       44.13      127.10     67.28 o
 -18   8   6     7204.03     7309.97    191.72 o
 -17   8   6      701.77      795.13     70.64 o
 -16   8   6      369.39      334.00     60.83 o
 -15   8   6    14574.29    15028.92    404.20 o
 -14   8   6        1.68       16.45     41.18 o
 -13   8   6     4578.97     4939.39    109.51 o
 -12   8   6     2926.56     3022.08     95.50 o
 -11   8   6     5188.83     5292.71    108.32 o
 -10   8   6     8538.03     8672.74    246.18 o
  -9   8   6       27.35       24.69     21.61 o
  -8   8   6        0.62       37.33     22.52 o
  -7   8   6     6499.68     6239.51    231.71 o
  -6   8   6     3635.70     3517.16    139.68 o
  -5   8   6      836.19      913.65     26.39 o
  -4   8   6      717.93      798.86     30.62 o
  -3   8   6    17945.70    17167.44    207.82 o
  -2   8   6     1656.28     1790.50     40.54 o
  -1   8   6    16194.00    15323.48    309.85 o
   0   8   6     9083.22     9473.05    115.66 o
   1   8   6      547.97      657.83     54.04 o
   2   8   6    24681.37    23653.63    483.96 o
   3   8   6     1027.68      972.43     56.75 o
   4   8   6    11610.42    11378.58    138.83 o
   5   8   6    15170.01    15304.17    179.07 o
   6   8   6       12.61       46.06     24.32 o
   7   8   6    19425.17    19901.07    264.04 o
   8   8   6     6771.45     6921.49    105.39 o
   9   8   6     2500.62     2447.13    147.75 o
  10   8   6    10912.71    11343.32    264.27 o
  11   8   6      930.43      830.91     45.57 o
  12   8   6     6732.30     6992.24    151.03 o
  13   8   6     5787.25     5927.76    127.04 o
  14   8   6       28.36      110.10     72.95 o
  15   8   6     4370.99     4467.45    138.34 o
  16   8   6       50.14       89.09     59.44 o
  17   8   6      268.36      312.15     58.46 o
  18   8   6     1100.38      863.65    129.93 o
 -21   9   6     1683.24     1443.50    105.96 o
 -20   9   6     1820.05     1773.60     97.20 o
 -19   9   6      440.85      434.61     69.54 o
 -18   9   6       41.32       92.03    112.58 o
 -17   9   6     7772.20     8202.30    358.76 o
 -16   9   6      774.83      838.06     55.35 o
 -15   9   6     5132.69     5325.78    124.88 o
 -14   9   6     3846.46     4139.10    104.98 o
 -13   9   6      495.02      468.58     35.49 o
 -12   9   6     6639.92     6915.14    245.19 o
 -11   9   6     1748.47     1751.82     54.38 o
 -10   9   6     2331.69     2388.80     61.31 o
  -9   9   6    12801.46    12724.36    448.47 o
  -8   9   6      132.01       72.99     28.82 o
  -7   9   6     7831.39     8071.35    130.69 o
  -6   9   6     3712.93     3434.15    189.25 o
  -5   9   6       43.55       60.09     27.92 o
  -4   9   6    25238.43    25177.92   1091.83 o
  -3   9   6       15.79       68.00     21.61 o
  -2   9   6     3712.64     3214.27     68.49 o
  -1   9   6     6587.32     6452.35     87.41 o
   0   9   6       32.74       58.26     15.75 o
   1   9   6     3752.32     3582.83     55.13 o
   2   9   6      803.68      882.37     22.93 o
   3   9   6       42.29       99.91     15.98 o
   4   9   6    10459.67    10159.59    127.01 o
   5   9   6     1842.66     1947.51     36.56 o
   6   9   6      888.76      887.39     31.53 o
   7   9   6     5681.35     5336.19     89.45 o
   8   9   6     3988.22     3984.83    120.75 o
   9   9   6     1935.69     1919.64     71.17 o
  10   9   6      414.07      456.58     66.65 o
  11   9   6      405.40      420.56     38.82 o
  12   9   6       39.49       60.48     70.25 o
  13   9   6     5389.43     5729.37    149.60 o
  14   9   6       83.42       17.68     45.26 o
  15   9   6       39.41       13.64     73.85 o
  16   9   6     4641.61     4771.83    326.18 o
  17   9   6       22.53      116.48     68.59 o
 -20  10   6      424.52      459.17    115.28 o
 -19  10   6      470.98      491.30    169.32 o
 -18  10   6       22.25      -35.99     73.85 o
 -17  10   6      419.08      420.14     62.10 o
 -16  10   6      142.89      151.31     64.85 o
 -15  10   6       24.27        2.44     34.11 o
 -14  10   6        0.79      -23.09     34.59 o
 -13  10   6       84.49       45.56     33.64 o
 -12  10   6      264.20      210.81     35.60 o
 -11  10   6      109.19      135.31     33.04 o
 -10  10   6      750.60      658.95     43.23 o
  -9  10   6      100.84      136.08     36.03 o
  -8  10   6       12.71       69.06     22.26 o
  -7  10   6     1455.14     1231.80     42.56 o
  -6  10   6       32.06       77.84     40.53 o
  -5  10   6     2959.42     2735.02    104.52 o
  -4  10   6     1244.50     1089.56     54.05 o
  -3  10   6        0.21        3.96     17.98 o
  -2  10   6     1220.65     1315.89     32.44 o
  -1  10   6     1046.37     1059.81     41.44 o
   0  10   6     2121.93     1931.13     37.08 o
   1  10   6     1230.14     1208.09     29.18 o
   2  10   6     3641.67     3474.04     54.49 o
   3  10   6      212.10      227.48     19.91 o
   4  10   6      555.98      470.60     20.98 o
   5  10   6      120.62      164.91     18.53 o
   6  10   6     2293.64     2479.25     58.56 o
   7  10   6      454.02      390.02    137.80 o
   8  10   6      259.81      225.24     93.67 o
   9  10   6      682.95      652.53     79.26 o
  10  10   6      994.60      966.43     41.95 o
  11  10   6      237.43      258.03     79.26 o
  12  10   6        1.54       28.77     33.70 o
  13  10   6     1201.73     1320.07     58.61 o
  14  10   6      346.19      404.75     59.99 o
  15  10   6      617.85      587.32     86.46 o
  16  10   6      263.20      329.70    150.41 o
  17  10   6      499.30      533.51     83.76 o
 -20  11   6     2439.38     2280.46    123.98 o
 -19  11   6       23.61       18.88     63.94 o
 -18  11   6      301.85      445.09     76.59 o
 -17  11   6     3662.83     3770.68    129.66 o
 -16  11   6     1534.57     1668.25    154.03 o
 -15  11   6     3181.42     3286.32     96.14 o
 -14  11   6     1422.61     1472.89     59.71 o
 -13  11   6      227.77      222.34     40.53 o
 -12  11   6     8561.35     8938.79    317.37 o
 -11  11   6      878.86      825.13     42.66 o
 -10  11   6        0.85        2.03     29.91 o
  -9  11   6     7867.24     7809.01    214.59 o
  -8  11   6      256.53      258.35     30.99 o
  -7  11   6     1888.14     1971.15     72.07 o
  -6  11   6     1367.03     1437.28     58.55 o
  -5  11   6      355.08      320.01     59.44 o
  -4  11   6     7020.83     7364.06    338.11 o
  -3  11   6       96.53      134.50     38.73 o
  -2  11   6     4137.84     4098.95    164.02 o
  -1  11   6     9266.60     9105.10    135.80 o
   0  11   6     1809.43     1836.87     43.24 o
   1  11   6     5328.07     5196.44     82.89 o
   2  11   6       81.51       63.81     18.14 o
   3  11   6      981.62     1044.37     28.95 o
   4  11   6     8671.21     8876.49    117.16 o
   5  11   6     1542.92     1525.17     41.44 o
   6  11   6       45.10       55.84     24.17 o
   7  11   6     3651.99     3428.21    120.74 o
   8  11   6     1845.83     1871.45    182.87 o
   9  11   6     1591.49     1533.38     56.09 o
  10  11   6      138.22      118.07     35.75 o
  11  11   6     2858.78     3025.72     83.79 o
  12  11   6      788.00      818.61     47.82 o
  13  11   6     1916.86     2022.13     95.49 o
  14  11   6      282.58      235.71     78.36 o
  15  11   6      293.03      297.37     59.96 o
  16  11   6     2654.77     2564.43    218.91 o
  17  11   6        2.26      -75.45    104.47 o
 -20  12   6     3449.78     2873.18    157.66 o
 -19  12   6      719.60      603.90     77.03 o
 -18  12   6     6894.58     6824.73    232.99 o
 -17  12   6     1154.47     1229.04     79.13 o
 -16  12   6       37.98      102.15    126.09 o
 -15  12   6     6097.92     6239.42    426.29 o
 -14  12   6      534.24      578.86     46.62 o
 -13  12   6     3156.49     3308.22     86.61 o
 -12  12   6     3547.90     3563.85     92.37 o
 -11  12   6      626.69      665.78     41.32 o
 -10  12   6     8166.54     8310.92    267.77 o
  -9  12   6      213.94      268.12     61.24 o
  -8  12   6      395.86      426.31     37.43 o
  -7  12   6      307.39      310.44     68.45 o
  -6  12   6      732.42      785.61     47.74 o
  -5  12   6      183.54      132.15     21.62 o
  -4  12   6      487.71      491.47     31.05 o
  -3  12   6     2309.41     2405.22     56.21 o
  -2  12   6     4099.10     4208.30    128.87 o
  -1  12   6     6430.60     6575.77    147.85 o
   0  12   6     3816.96     3537.82    107.24 o
   1  12   6     1248.21     1099.70     36.93 o
   2  12   6    23379.53    23838.67    302.91 o
   3  12   6      354.70      306.69     45.93 o
   4  12   6     7503.76     8001.25    124.96 o
   5  12   6    14085.94    14304.25    349.24 o
   6  12   6      539.15      650.02     97.27 o
   7  12   6    16666.25    16594.47    519.01 o
   8  12   6     3528.83     3753.63     91.00 o
   9  12   6      928.80      885.24     66.65 o
  10  12   6    13987.28    14672.65    569.26 o
  11  12   6      338.40      379.49     46.83 o
  12  12   6     3658.85     3742.67    163.08 o
  13  12   6     5913.52     6282.07    166.46 o
  14  12   6     1212.09     1252.67     71.46 o
  15  12   6     5827.28     5754.46    195.99 o
  16  12   6        8.80       61.11     60.53 o
  17  12   6      563.04      369.27     93.67 o
 -19  13   6        7.97       15.38     63.91 o
 -18  13   6     1407.93     1223.84     89.59 o
 -17  13   6     1002.92      953.32     73.88 o
 -16  13   6       50.10       65.12    131.49 o
 -15  13   6     1194.05     1351.19    186.45 o
 -14  13   6     1012.22     1126.46     71.29 o
 -13  13   6     2563.45     2681.49     91.34 o
 -12  13   6     1052.70     1037.42    143.22 o
 -11  13   6     7890.79     8150.49    197.43 o
 -10  13   6     5538.89     5825.82    144.99 o
  -9  13   6     2006.73     2066.34    130.62 o
  -8  13   6     3131.39     3018.06     83.64 o
  -7  13   6     3439.66     3627.70     92.64 o
  -6  13   6     6837.78     6987.51    164.97 o
  -5  13   6     2706.18     2552.77     70.28 o
  -4  13   6     3384.90     3390.96     69.78 o
  -3  13   6     1703.99     1852.66     47.25 o
  -2  13   6     1124.13     1092.66     43.72 o
  -1  13   6     1391.89     1430.47     66.66 o
   0  13   6     4407.74     4175.50    252.34 o
   1  13   6     1825.41     1715.37    178.37 o
   2  13   6     2763.71     2486.01    117.13 o
   3  13   6     1332.52     1174.63     41.44 o
   4  13   6     1295.83     1237.42    105.39 o
   5  13   6      919.12      898.82     39.27 o
   6  13   6      130.21      125.64     35.12 o
   7  13   6      586.94      621.70     38.73 o
   8  13   6      266.28      272.87     37.91 o
   9  13   6     1533.78     1375.10    131.51 o
  10  13   6      112.57       67.92     38.93 o
  11  13   6      139.34      257.03    155.81 o
  12  13   6     2321.45     2548.53    165.76 o
  13  13   6       77.68       82.50     86.46 o
  14  13   6      315.61      437.55     63.05 o
  15  13   6     1985.16     2066.94     94.67 o
  16  13   6      812.52      667.67     72.18 o
 -19  14   6     3771.40     3349.75    196.41 o
 -18  14   6     1509.22     1470.03    118.90 o
 -17  14   6     1522.76     1378.16    106.29 o
 -16  14   6     1477.50     1513.27    120.70 o
 -15  14   6      478.08      335.05     84.66 o
 -14  14   6     5347.67     5583.59    189.24 o
 -13  14   6       77.71       91.86     50.43 o
 -12  14   6        9.23      -11.88     40.52 o
 -11  14   6     5964.50     6311.86    158.62 o
 -10  14   6     1823.40     1791.16     68.76 o
  -9  14   6     2773.31     2870.68    132.44 o
  -8  14   6      297.45      383.48     43.60 o
  -7  14   6      687.81      783.11     67.55 o
  -6  14   6     9805.19     9515.65    188.98 o
  -5  14   6     3676.06     3600.92     90.50 o
  -4  14   6      493.33      507.47     36.15 o
  -3  14   6     2445.01     2223.63     68.39 o
  -2  14   6     7639.86     7811.46    200.16 o
  -1  14   6        9.10       63.04     34.22 o
   0  14   6        0.99       54.04     28.82 o
   1  14   6     1561.29     1486.34     50.45 o
   2  14   6     1482.62     1441.28     45.04 o
   3  14   6     6606.57     7054.64    129.81 o
   4  14   6      843.16      807.13     39.63 o
   5  14   6      806.11      993.77     40.97 o
   6  14   6    14914.11    15570.68    258.98 o
   7  14   6      108.08      141.13     34.51 o
   8  14   6      553.74      634.34     68.45 o
   9  14   6     7766.46     7972.19    162.57 o
  10  14   6      868.44      926.06     55.84 o
  11  14   6     6212.40     6501.66    146.55 o
  12  14   6      116.97      130.38     82.86 o
  13  14   6        9.93      -39.20     52.83 o
  14  14   6     3923.93     3632.39    232.45 o
  15  14   6     1618.75     1434.77     88.39 o
  16  14   6      448.11      452.13     99.07 o
 -18  15   6       43.78      -48.63     72.05 o
 -17  15   6     1793.06     1657.44    109.90 o
 -16  15   6     1282.08     1351.10    113.49 o
 -15  15   6     1081.77     1242.99    102.68 o
 -14  15   6       15.78       93.66     64.84 o
 -13  15   6      132.81       77.45     64.85 o
 -12  15   6     1209.06     1354.71     99.08 o
 -11  15   6       62.48       93.66     72.05 o
 -10  15   6        5.21      -32.78     35.97 o
  -9  15   6     1190.67     1203.12     63.95 o
  -8  15   6       50.38       91.14     37.96 o
  -7  15   6     3985.27     4065.47    165.80 o
  -6  15   6     1454.26     1542.65     62.07 o
  -5  15   6       15.52       35.68     36.67 o
  -4  15   6     4757.14     5130.55    118.88 o
  -3  15   6      475.39      439.53     57.64 o
  -2  15   6      164.56       81.06     36.03 o
  -1  15   6       46.58       64.84     37.83 o
   0  15   6       89.50      117.08     30.62 o
   1  15   6     1821.37     1900.77     54.05 o
   2  15   6     1159.65     1134.95     41.43 o
   3  15   6       17.61       43.23     39.63 o
   4  15   6     4518.96     4830.00    131.57 o
   5  15   6       22.57       16.21     28.02 o
   6  15   6      393.48      405.86     35.49 o
   7  15   6     1351.81     1390.78     52.91 o
   8  15   6     3816.21     4148.19     98.22 o
   9  15   6      667.62      687.82     77.46 o
  10  15   6      655.16      746.40     60.35 o
  11  15   6      278.61      275.25     46.34 o
  12  15   6      329.31      412.50     72.05 o
  13  15   6     2279.07     2223.26    120.71 o
  14  15   6      150.43      176.52     72.05 o
  15  15   6      120.23        5.40     77.45 o
 -17  16   6     1106.00      983.58    102.68 o
 -16  16   6      508.54      466.54     82.86 o
 -15  16   6      540.85      500.77     81.06 o
 -14  16   6     1228.95     1228.60     99.08 o
 -13  16   6      783.13      531.41     91.87 o
 -12  16   6     1665.94     1599.79    108.09 o
 -11  16   6       81.08       81.06     75.65 o
 -10  16   6      241.70      158.51     55.84 o
  -9  16   6      108.93      102.42     36.87 o
  -8  16   6       11.49       28.28     33.30 o
  -7  16   6     1038.14     1145.14     94.58 o
  -6  16   6     1276.71     1231.65     57.45 o
  -5  16   6     1974.64     2000.68     70.56 o
  -4  16   6      371.15      381.88     52.24 o
  -3  16   6        0.40      -18.01     41.43 o
  -2  16   6     2407.16     2529.73    100.90 o
  -1  16   6     2239.31     2205.36     91.89 o
   0  16   6     4816.74     4527.56    109.94 o
   1  16   6      132.82      162.11     30.62 o
   2  16   6     3234.47     3012.92     91.90 o
   3  16   6     4644.49     4727.44    122.56 o
   4  16   6      155.92      208.95     43.23 o
   5  16   6     2418.49     2204.97    681.97 o
   6  16   6     7511.81     7786.52    224.18 o
   7  16   6     1254.00     1164.27    396.33 o
   8  16   6     2230.80     2438.24     91.24 o
   9  16   6      964.99     1060.52     64.36 o
  10  16   6     1793.57     1889.87     77.47 o
  11  16   6     2074.44     2124.13    102.69 o
  12  16   6      309.34      232.37     66.65 o
  13  16   6     1405.43     1406.97     99.08 o
  14  16   6      394.92      250.38     68.45 o
  15  16   6      648.04      673.70    117.09 o
 -17  17   6      399.84      272.00    104.48 o
 -16  17   6     5050.11     5240.68    234.28 o
 -15  17   6       92.71       97.27     93.66 o
 -14  17   6     1006.32     1034.02     91.87 o
 -13  17   6     4707.05     4499.97    191.03 o
 -12  17   6      888.37      715.16     77.46 o
 -11  17   6     7880.33     8056.89    256.00 o
 -10  17   6     4415.63     4590.07    167.60 o
  -9  17   6      294.18      484.55     77.46 o
  -8  17   6    11208.36    11388.91    259.57 o
  -7  17   6     1781.20     1802.93     72.48 o
  -6  17   6     3177.28     3346.20    129.74 o
  -5  17   6    12441.38    12635.43    337.35 o
  -4  17   6       83.56      135.09     63.04 o
  -3  17   6    11643.91    11994.08    322.90 o
  -2  17   6     5369.12     5378.54    169.43 o
  -1  17   6      293.22      241.37     59.44 o
   0  17   6    16917.23    17170.13    433.22 o
   1  17   6       38.64      151.30     48.63 o
   2  17   6      744.67      630.49     50.44 o
   3  17   6     1596.57     1578.19     70.26 o
   4  17   6     3601.16     3488.72    102.72 o
   5  17   6     2709.01     2666.34     97.30 o
   6  17   6      390.28      328.53     67.85 o
   7  17   6      386.95      326.33    100.87 o
   8  17   6      879.39      934.35     80.32 o
   9  17   6     2834.55     2870.27    102.70 o
  10  17   6        2.86      115.28     48.63 o
  11  17   6       73.59      153.11     68.45 o
  12  17   6     5361.12     4718.27    210.86 o
  13  17   6       42.84       88.26     91.86 o
  14  17   6      965.55      861.07    120.69 o
 -16  18   6     1176.58     1163.73    129.70 o
 -15  18   6       92.81      102.67     77.45 o
 -14  18   6      496.52      428.71     81.06 o
 -13  18   6        9.55      102.67    102.67 o
 -12  18   6      145.96       39.63     66.65 o
 -11  18   6     2105.20     2134.95    108.10 o
 -10  18   6      113.62      100.87     63.04 o
  -9  18   6       13.40       43.23     61.24 o
  -8  18   6        0.68      -34.22     57.64 o
  -7  18   6       22.99      127.89     50.43 o
  -6  18   6     1040.49     1016.02     82.87 o
  -5  18   6      275.67      210.75     64.85 o
  -4  18   6       21.57       81.06     61.24 o
  -3  18   6      649.13      715.14     72.05 o
  -2  18   6     5004.97     5160.09    162.21 o
  -1  18   6       63.04       28.82     55.84 o
   0  18   6      248.15      351.25     61.24 o
   1  18   6     3515.02     3283.25    120.73 o
   2  18   6        0.59       52.24     43.23 o
   3  18   6     8485.38     8613.23    209.16 o
   4  18   6     1030.19      844.88     63.05 o
   5  18   6       13.23      -85.87    347.64 o
   6  18   6     2749.68     2818.01    126.38 o
   7  18   6       72.41       34.22     66.65 o
   8  18   6      256.18      198.14     59.44 o
   9  18   6     1425.04     1300.69     86.47 o
  10  18   6       15.54      -39.63     70.25 o
  11  18   6     2227.36     1880.92    149.54 o
  12  18   6       94.67      108.07     75.65 o
  13  18   6      147.97       19.81    108.08 o
 -15  19   6        2.93       30.62    106.27 o
 -14  19   6      138.42       43.23     93.67 o
 -13  19   6      571.20      506.18     84.66 o
 -12  19   6      958.80      771.00     77.46 o
 -11  19   6     2566.00     2432.33    136.93 o
 -10  19   6      610.96      450.34     88.27 o
  -9  19   6      222.90      127.89     66.65 o
  -8  19   6      707.63      789.00     84.66 o
  -7  19   6       10.88      -57.64     57.64 o
  -6  19   6        4.54      118.88     54.04 o
  -5  19   6      227.28      156.71     66.65 o
  -4  19   6       18.38       79.25     52.24 o
  -3  19   6       71.29      167.52     66.65 o
  -2  19   6      194.24      190.93     64.85 o
  -1  19   6      206.06      261.18     68.45 o
   0  19   6     1852.19     1803.43     91.88 o
   1  19   6      163.53      183.73     52.24 o
   2  19   6      133.46       86.46     48.63 o
   3  19   6        5.53       -7.20     52.24 o
   4  19   6      673.41      643.09     70.25 o
   5  19   6      808.69      715.67    338.66 o
   6  19   6       11.17      -12.61     70.25 o
   7  19   6       88.08      237.76     77.45 o
   8  19   6      567.60      553.01     82.86 o
   9  19   6      551.13      473.75     72.05 o
  10  19   6       98.42      167.52    106.27 o
  11  19   6      322.09      351.25    111.68 o
  12  19   6     1715.96     1513.30    153.13 o
 -14  20   6     5845.99     5336.58    248.72 o
 -13  20   6       76.53      120.68     99.07 o
 -12  20   6       13.96       54.04     88.26 o
 -11  20   6     2969.77     2915.30    151.35 o
 -10  20   6     1991.85     2059.24    122.51 o
  -9  20   6     1492.86     1590.74    108.09 o
  -8  20   6       26.60       84.66     64.84 o
  -7  20   6     2040.26     2066.48    113.50 o
  -6  20   6     2044.23     2066.48    100.89 o
  -5  20   6     3192.05     3110.05    133.34 o
  -4  20   6      656.70      798.00     84.66 o
  -3  20   6      551.98      616.06     75.66 o
  -2  20   6     3960.83     3802.33    154.98 o
  -1  20   6       30.47      -14.41     54.04 o
   0  20   6     1250.33     1259.24     90.07 o
   1  20   6     3112.21     2976.69    126.13 o
   2  20   6       82.18       30.62     50.43 o
   3  20   6    10988.20    11711.69    357.09 o
   4  20   6      677.35      906.09     82.86 o
   5  20   6        2.87        0.00     63.04 o
   6  20   6     9177.03     9274.80    286.68 o
   7  20   6      240.46      264.79     61.24 o
   8  20   6      352.11      500.76     90.06 o
   9  20   6     4510.91     4580.88    209.04 o
  10  20   6        1.68      102.67    108.07 o
  11  20   6     4765.73     4150.23    268.51 o
 -13  21   6     2342.75     2266.48    144.13 o
 -12  21   6       61.39      100.87     93.66 o
 -11  21   6     3031.99     2873.86    160.36 o
 -10  21   6     2215.38     2318.72    133.32 o
  -9  21   6      392.46      286.41     77.46 o
  -8  21   6     4887.33     4900.11    214.46 o
  -7  21   6     1477.12     1646.59    104.49 o
  -6  21   6     2371.98     2471.93    131.52 o
  -5  21   6     4116.43     4045.60    169.39 o
  -4  21   6      705.43      763.78     90.07 o
  -3  21   6     5262.34     5150.93    192.84 o
  -2  21   6      737.31      736.76     77.46 o
  -1  21   6      451.23      414.30     68.45 o
   0  21   6     1379.13     1543.89     99.08 o
   1  21   6        3.30      -27.02     54.04 o
   2  21   6     1207.02     1178.16     88.27 o
   3  21   6     2048.34     2207.00    129.72 o
   4  21   6       55.08      115.28     59.44 o
   5  21   6      535.41      608.85     93.67 o
   6  21   6       11.66      144.10     90.06 o
   7  21   6      919.30      997.98     97.28 o
   8  21   6       10.43       66.65     70.25 o
   9  21   6      652.24      536.80    120.69 o
  10  21   6       63.91      117.08    113.48 o
 -11  22   6      170.01      225.16     99.07 o
 -10  22   6     1228.90     1030.43    117.09 o
  -9  22   6      498.36      396.29     84.66 o
  -8  22   6      125.64       50.44     72.05 o
  -7  22   6      369.68      455.73     95.47 o
  -6  22   6     2968.44     2810.81    144.14 o
  -5  22   6       11.27      -32.42     82.86 o
  -4  22   6       39.22      185.53     84.66 o
  -3  22   6     1722.75     1289.92    106.29 o
  -2  22   6       20.39      167.51     63.04 o
  -1  22   6     1163.55     1149.33     84.67 o
   0  22   6      144.14       79.26     61.24 o
   1  22   6      115.29       41.43     73.85 o
   2  22   6     1023.97     1005.20     99.08 o
   3  22   6       20.31       43.23     90.06 o
   4  22   6      621.41      545.81     82.86 o
   5  22   6     1148.91     1136.71    113.49 o
   6  22   6        7.77      -23.42     82.86 o
   7  22   6     3507.10     3490.24    180.19 o
   8  22   6     1079.58      792.63    111.69 o
   9  22   6       84.45      -10.81    117.08 o
 -10  23   6      155.00      108.08    144.10 o
  -9  23   6     1531.30     1363.74    115.30 o
  -8  23   6     1431.08     1212.40    124.30 o
  -7  23   6      165.36      169.32     81.06 o
  -6  23   6       48.65       84.66     73.85 o
  -5  23   6     2393.31     2196.25    129.72 o
  -4  23   6      382.77      342.25     91.87 o
  -3  23   6     1104.06     1104.28    100.88 o
  -2  23   6      353.20      286.41     84.66 o
  -1  23   6      254.38      354.85     64.85 o
   0  23   6     5079.91     5476.87    311.78 o
   1  23   6      308.71       64.85    124.29 o
   2  23   6       44.79      -28.82     79.25 o
   3  23   6     1052.23      857.48    111.69 o
   4  23   6     1160.03     1188.95    109.89 o
   5  23   6     1032.17     1057.43    118.89 o
   6  23   6      317.02      471.94    124.29 o
   7  23   6      403.60      527.78    136.90 o
  -8  24   6       74.39      113.48    136.89 o
  -7  24   6       63.91       21.61     93.66 o
  -6  24   6      326.17      257.58     79.26 o
  -5  24   6        7.71      -61.24     91.86 o
  -4  24   6      489.51      403.50     75.66 o
  -3  24   6       26.96       37.83     91.86 o
  -2  24   6     1501.94     1387.16    117.10 o
  -1  24   6      348.42       95.47    118.89 o
   0  24   6      331.88      504.36    140.50 o
   1  24   6     2005.49     1740.35    190.97 o
   2  24   6       39.14       72.05    102.67 o
   3  24   6     2728.62     2545.84    178.37 o
   4  24   6      672.32      659.29    145.91 o
   5  24   6      345.82      362.06    129.69 o
  -4  25   6     7685.61     6658.87    389.37 o
  -3  25   6      404.93      311.63    131.50 o
  -2  25   6     1034.96      861.08    162.13 o
  -1  25   6     5628.05     5349.08    389.29 o
 -22   1   7      446.07      471.63     69.67 o
 -21   1   7     2435.64     1992.47    199.99 o
 -20   1   7       26.95       -0.05     70.97 o
 -19   1   7     6494.31     6806.01    283.90 o
 -18   1   7      489.74      626.13    145.01 o
 -17   1   7       83.22      211.23     99.97 o
 -16   1   7     7215.79     7428.99    219.76 o
 -15   1   7       21.08       39.85     62.96 o
 -14   1   7     3995.38     4018.67     86.40 o
 -13   1   7    14207.31    14090.48    234.80 o
 -12   1   7        1.06       -0.65     21.61 o
 -11   1   7     8800.66     9157.54    158.47 o
 -10   1   7      640.48      642.89     31.19 o
  -9   1   7       10.38      -13.76     27.92 o
  -8   1   7    21053.53    20361.08    258.13 o
  -7   1   7     3201.35     3274.79     64.88 o
  -6   1   7    10260.86    10155.99    173.25 o
  -5   1   7       42.99      115.17     22.52 o
  -4   1   7     1474.19     1548.60     34.23 o
  -3   1   7    11209.63    11517.63    124.07 o
  -2   1   7      521.76      570.93     15.13 o
  -1   1   7       21.65      103.81     15.31 o
   0   1   7     1897.98     1985.00     31.04 o
   1   1   7     1898.07     1881.07     25.10 o
   2   1   7     1573.89     1573.90     58.56 o
   3   1   7     2119.47     2178.89     45.22 o
   4   1   7    12615.28    11483.61    160.20 o
   5   1   7     4061.77     3595.51     65.19 o
   6   1   7    38928.95    36246.63    540.95 o
   7   1   7     4864.61     5015.29    109.53 o
   8   1   7       54.29      142.47     50.43 o
   9   1   7    12356.88    12315.71    264.30 o
  10   1   7        0.00      111.28     51.48 o
  11   1   7     3089.26     3215.95    117.13 o
  12   1   7     3106.65     3145.40    101.81 o
  13   1   7        8.95      -22.59     72.05 o
  14   1   7     5717.40     5901.61    202.06 o
  15   1   7     1917.36     1670.64    106.95 o
  16   1   7      107.59       23.02     97.27 o
  17   1   7     9961.54     9760.22    455.29 o
  18   1   7        2.05      -57.16    194.53 o
 -22   2   7     1007.09     1013.09     99.08 o
 -21   2   7        9.99       -8.44     58.16 o
 -20   2   7      835.03      818.25     78.64 o
 -19   2   7     1344.06     1388.17     79.90 o
 -18   2   7      327.83      380.27     51.71 o
 -17   2   7     1886.59     1890.20    110.19 o
 -16   2   7        7.47      -56.74     56.74 o
 -15   2   7      636.63      674.83     73.85 o
 -14   2   7     9034.89     9118.76    190.21 o
 -13   2   7     4375.24     4639.08    100.93 o
 -12   2   7     2416.87     2403.55     57.29 o
 -11   2   7      115.98      298.72     26.09 o
 -10   2   7    18029.74    17847.56    258.46 o
  -9   2   7      582.06      603.75     29.91 o
  -8   2   7     2394.18     2360.28     90.10 o
  -7   2   7    13665.69    13328.50    154.24 o
  -6   2   7     3582.69     3753.38     78.41 o
  -5   2   7    14333.86    14274.98    152.62 o
  -4   2   7     2085.95     2161.75     32.03 o
  -3   2   7     8972.43     8856.31     95.06 o
  -2   2   7    34968.88    31816.61    313.95 o
  -1   2   7      137.45      132.89     11.25 o
   0   2   7    56282.15    52190.29    562.32 o
   1   2   7    18471.83    16929.79    180.24 o
   2   2   7     3629.11     3196.62     55.34 o
   3   2   7    30459.42    28554.63    367.74 o
   4   2   7     1533.15     1427.75     36.16 o
   5   2   7    18847.11    18009.55    242.11 o
   6   2   7    13866.56    13630.03    239.11 o
   7   2   7       68.66      130.04     39.63 o
   8   2   7     3176.70     3038.09     87.34 o
   9   2   7       30.00       62.62     14.14 o
  10   2   7      947.70      975.27     98.18 o
  11   2   7     6720.59     6881.08    141.00 o
  12   2   7     2028.77     2043.84     70.39 o
  13   2   7        1.40      -76.98    118.88 o
  14   2   7      505.67      405.57     76.11 o
  15   2   7     2083.23     2078.62    118.25 o
  16   2   7      129.80      167.49    218.85 o
  17   2   7      701.54      492.84    140.51 o
  18   2   7      149.79      -20.44     99.69 o
 -22   3   7       74.63        1.74     57.56 o
 -21   3   7       21.22      -59.52     63.19 o
 -20   3   7     3816.25     3897.19    152.47 o
 -19   3   7     1166.61     1145.73     88.28 o
 -18   3   7     3203.04     3393.86    290.10 o
 -17   3   7     5051.95     5422.36    157.69 o
 -16   3   7     2325.26     2274.51     99.10 o
 -15   3   7     2720.59     2854.58    236.94 o
 -14   3   7       56.15       66.73     29.91 o
 -13   3   7     1058.21      939.07     49.83 o
 -12   3   7      753.17      804.81     31.96 o
 -11   3   7     1829.64     1872.21     52.25 o
 -10   3   7     2896.31     2992.51     66.22 o
  -9   3   7     1200.85     1217.44     36.88 o
  -8   3   7     4225.70     4145.64    134.29 o
  -7   3   7     3675.83     4044.48     57.68 o
  -6   3   7     2101.97     1925.71     32.32 o
  -5   3   7      966.07     1004.96     24.32 o
  -4   3   7     1227.20     1371.67     26.09 o
  -3   3   7       25.57       66.52     13.33 o
  -2   3   7       12.30       68.13     11.46 o
  -1   3   7     2166.10     2239.72     57.66 o
   0   3   7     1102.92      784.36     62.16 o
   1   3   7      830.91      970.45     47.74 o
   2   3   7     4061.12     3803.00     40.65 o
   3   3   7     6990.82     6264.36    137.07 o
   4   3   7     2643.65     2709.34     59.34 o
   5   3   7        5.52      -14.50     24.99 o
   6   3   7     1417.84     1506.17     48.44 o
   7   3   7     1262.10     1214.60     52.91 o
   8   3   7     1371.36     1295.30    124.31 o
   9   3   7     2193.76     2216.73     54.58 o
  10   3   7     8498.08     8415.90    234.43 o
  11   3   7     6832.34     6773.05    141.41 o
  12   3   7     2687.34     2646.69     85.54 o
  13   3   7     5402.86     5541.09    145.12 o
  14   3   7      828.26      806.38    162.13 o
  15   3   7     1859.91     1839.29    190.97 o
  16   3   7     1387.33     1287.28    118.47 o
  17   3   7        9.38      -44.89    110.78 o
  18   3   7     1189.83      891.70    161.23 o
 -21   4   7     1532.49     1611.82    179.25 o
 -20   4   7      749.13      745.27     76.91 o
 -19   4   7     1114.96     1149.66     81.97 o
 -18   4   7     1969.18     1974.29    113.50 o
 -17   4   7      893.88      942.17     65.35 o
 -16   4   7     2132.25     2177.56     91.60 o
 -15   4   7      172.73      128.92     36.82 o
 -14   4   7     6759.24     6773.93    138.60 o
 -13   4   7     5098.44     5354.26    110.84 o
 -12   4   7     2951.27     2888.01    180.20 o
 -11   4   7       31.24       96.73     41.43 o
 -10   4   7     5866.11     5934.19    111.92 o
  -9   4   7     3121.06     3129.52     51.83 o
  -8   4   7      520.03      602.26     24.81 o
  -7   4   7      398.28      327.41     15.58 o
  -6   4   7     4396.75     4467.63     60.46 o
  -5   4   7     7514.83     7965.33     94.28 o
  -4   4   7     4303.18     4292.16     54.63 o
  -3   4   7     5921.20     5822.58     68.71 o
  -2   4   7     3043.82     2827.58     49.56 o
  -1   4   7    34705.05    31859.64    466.02 o
   0   4   7    11687.36    11272.21    124.92 o
   1   4   7       12.45       32.16     13.28 o
   2   4   7     8078.09     7393.48     87.55 o
   3   4   7     5961.90     5790.72     60.61 o
   4   4   7     2203.98     2214.12     99.11 o
   5   4   7      239.81      200.07     13.51 o
   6   4   7      548.85      634.16     80.16 o
   7   4   7     2385.19     2284.90    137.84 o
   8   4   7     1982.72     1631.57     90.09 o
   9   4   7      673.64      638.27     31.63 o
  10   4   7     3363.24     3291.58    190.12 o
  11   4   7     7576.54     7087.27    142.62 o
  12   4   7     2177.21     2354.83    165.76 o
  13   4   7      225.50      241.21     34.92 o
  14   4   7      466.60      504.35    106.28 o
  15   4   7     1453.97     1174.27     95.22 o
  16   4   7     1368.41     1481.08    116.13 o
  17   4   7       59.12      176.29     98.70 o
  18   4   7        3.65     -118.88    118.88 o
 -21   5   7     1088.84      993.09    154.92 o
 -20   5   7      270.72      427.45     74.34 o
 -19   5   7     6290.67     6534.24    223.00 o
 -18   5   7       96.17       40.76     63.04 o
 -17   5   7      646.77      598.79     65.75 o
 -16   5   7     5649.08     5924.31    155.35 o
 -15   5   7      128.70      106.42     36.64 o
 -14   5   7     1089.62     1245.04     52.60 o
 -13   5   7     7638.97     7734.19    147.70 o
 -12   5   7        0.01       27.06     38.73 o
 -11   5   7     2508.65     2528.76    145.95 o
 -10   5   7     8399.09     8134.09    133.99 o
  -9   5   7      836.62      770.55     37.83 o
  -8   5   7    16156.56    16048.27    214.06 o
  -7   5   7     1395.01     1275.13     76.57 o
  -6   5   7     6265.97     6184.70     96.47 o
  -5   5   7     2196.26     2473.50     41.13 o
  -4   5   7     3753.62     3791.43     56.68 o
  -3   5   7    14183.55    14679.57    162.95 o
  -2   5   7      757.21      828.52     23.17 o
  -1   5   7       51.66       59.76     30.62 o
   0   5   7     1724.52     1753.59     41.44 o
   1   5   7     4178.18     4250.62     58.14 o
   2   5   7     2620.91     2546.54     96.41 o
   3   5   7        2.54        4.05      9.27 o
   4   5   7     5014.67     4829.84     52.67 o
   5   5   7    11823.39    10960.49    288.75 o
   6   5   7    18998.21    18465.84    774.12 o
   7   5   7      254.81      234.58     11.10 o
   8   5   7        0.83       -0.04     18.99 o
   9   5   7    13327.61    13671.17    225.31 o
  10   5   7       33.92       67.75    120.68 o
  11   5   7     6539.50     6623.36    134.94 o
  12   5   7     1993.11     1957.12     60.13 o
  13   5   7      268.03      274.46    107.18 o
  14   5   7     4880.24     5066.20    138.51 o
  15   5   7       69.39       84.63     86.50 o
  16   5   7       65.50       45.28    141.40 o
  17   5   7     4414.00     5129.59    233.82 o
 -21   6   7      812.47      771.70     93.23 o
 -20   6   7     2184.34     2302.45    110.98 o
 -19   6   7      502.00      634.34     71.06 o
 -18   6   7     1180.72     1212.92     75.92 o
 -17   6   7       10.34        4.63     52.47 o
 -16   6   7       57.03      107.88     41.46 o
 -15   6   7      192.40      325.47    122.49 o
 -14   6   7     3288.70     3317.14    139.65 o
 -13   6   7     1025.30     1003.18     60.35 o
 -12   6   7     1913.45     1982.61     55.53 o
 -11   6   7     3421.96     3361.59     79.29 o
 -10   6   7       67.94      109.38     29.72 o
  -9   6   7     9338.89     9569.93    177.68 o
  -8   6   7        3.79       21.75     27.92 o
  -7   6   7     3537.69     3768.68     64.32 o
  -6   6   7    15784.52    15269.35    181.38 o
  -5   6   7     2016.07     1923.10     35.50 o
  -4   6   7    23813.70    23877.83    267.10 o
  -3   6   7     7784.60     7816.05    100.44 o
  -2   6   7     6251.10     6213.87     77.83 o
  -1   6   7    11436.65    11495.89    174.18 o
   0   6   7     3741.96     3775.66     54.68 o
   1   6   7     9654.92     9248.53    161.49 o
   2   6   7     3794.80     3630.32    127.97 o
   3   6   7     3157.10     2815.87    178.42 o
   4   6   7     7269.43     6732.13    155.09 o
   5   6   7      142.99      104.38     11.10 o
   6   6   7     2387.84     1955.28     91.00 o
   7   6   7     6218.61     5938.17    237.98 o
   8   6   7     2127.32     1980.52     50.87 o
   9   6   7     5717.29     5861.92    119.31 o
  10   6   7     1226.77     1158.25     45.71 o
  11   6   7     1316.58     1433.66     54.42 o
  12   6   7       64.60      109.11     44.13 o
  13   6   7     1474.63     1435.33    136.02 o
  14   6   7       19.47      -41.73     42.73 o
  15   6   7      413.35      327.79     91.28 o
  16   6   7     2092.47     2266.33    145.87 o
  17   6   7      331.05      300.43     89.58 o
 -21   7   7       52.76      -29.66     65.51 o
 -20   7   7     7340.82     7103.53    243.39 o
 -19   7   7      703.16      666.35     76.68 o
 -18   7   7     4112.55     4536.35    212.64 o
 -17   7   7     7034.40     7480.74    302.85 o
 -16   7   7       30.64       -5.50     36.88 o
 -15   7   7    17016.43    17503.65    323.45 o
 -14   7   7     4299.17     4437.83    360.44 o
 -13   7   7      564.76      529.67     79.26 o
 -12   7   7    24146.99    24282.03    347.88 o
 -11   7   7       33.78       64.77     28.55 o
 -10   7   7     6292.33     6284.47    107.85 o
  -9   7   7     5809.93     5647.00    131.61 o
  -8   7   7    13550.57    12974.51    195.85 o
  -7   7   7    28343.99    28589.97    670.40 o
  -6   7   7     1437.24     1535.29     34.19 o
  -5   7   7      791.44      855.16     24.62 o
  -4   7   7    21843.58    22027.15    386.92 o
  -3   7   7    13048.91    12735.24    152.96 o
  -2   7   7     5387.88     5455.36    194.72 o
  -1   7   7      134.36      150.40     15.53 o
   0   7   7     6531.58     6212.14     80.24 o
   1   7   7    10069.67     9886.22    124.87 o
   2   7   7     5524.37     5748.42     75.78 o
   3   7   7       39.22       91.20     11.99 o
   4   7   7     4475.22     4135.12     56.12 o
   5   7   7    19451.48    19654.18    390.24 o
   6   7   7     6169.25     5733.54     91.95 o
   7   7   7     3552.73     3310.73    139.67 o
   8   7   7    11144.86    10804.89    202.95 o
   9   7   7     1926.16     1923.64     63.96 o
  10   7   7    11051.89    11139.44    214.15 o
  11   7   7        3.81       35.38     32.07 o
  12   7   7       73.17       48.30     33.11 o
  13   7   7    10651.93    11173.71    402.17 o
  14   7   7       19.07      -19.45     33.99 o
  15   7   7     6175.25     6767.56    452.41 o
  16   7   7     5371.28     5766.33    260.42 o
  17   7   7      588.63      581.28    317.04 o
 -21   8   7      738.99      650.89     76.69 o
 -20   8   7        2.13       75.92     96.37 o
 -19   8   7       14.85      -46.83     57.94 o
 -18   8   7       83.97      120.96    123.39 o
 -17   8   7        1.97      -52.65     52.65 o
 -16   8   7       67.85       90.89     35.65 o
 -15   8   7       25.38      111.46     36.93 o
 -14   8   7      855.17      732.92     41.98 o
 -13   8   7      503.54      650.05     38.46 o
 -12   8   7      934.73      937.93     43.25 o
 -11   8   7      126.73       93.71     27.36 o
 -10   8   7      398.02      417.53     33.59 o
  -9   8   7     1251.58     1285.97     38.66 o
  -8   8   7     7395.60     7435.71    163.19 o
  -7   8   7     1575.76     1525.08     39.30 o
  -6   8   7       42.95       80.81     23.33 o
  -5   8   7      156.02      112.26     18.44 o
  -4   8   7       92.39       79.85     19.33 o
  -3   8   7       16.47       23.67     17.29 o
  -2   8   7      878.98      967.73     40.53 o
  -1   8   7     2285.98     2160.51     37.32 o
   0   8   7     2558.61     2564.33    116.23 o
   1   8   7      360.14      283.68     36.03 o
   2   8   7     3006.18     2924.31     44.95 o
   3   8   7      817.62      724.60     29.72 o
   4   8   7      397.33      351.40     27.02 o
   5   8   7      353.46      305.46     18.28 o
   6   8   7        0.14      -15.67     15.67 o
   7   8   7       18.15        0.88     19.10 o
   8   8   7       69.86       82.10     29.44 o
   9   8   7      104.35       89.32     34.22 o
  10   8   7     2088.77     2124.62     99.09 o
  11   8   7     6103.24     6531.98    136.74 o
  12   8   7     1910.25     1912.04     66.68 o
  13   8   7      141.87       66.09     39.50 o
  14   8   7      298.27      253.31     59.73 o
  15   8   7     1358.23     1265.58     94.26 o
  16   8   7      309.19      267.15     80.83 o
  17   8   7       24.60     -104.47    144.10 o
 -20   9   7      595.45      512.84     74.51 o
 -19   9   7       54.24      134.10     63.95 o
 -18   9   7      110.67      109.52     48.35 o
 -17   9   7     1917.23     1813.88     74.45 o
 -16   9   7       41.55       97.95     35.32 o
 -15   9   7     1777.94     1796.73     76.57 o
 -14   9   7      166.14      238.12     47.73 o
 -13   9   7      929.53      857.53     54.94 o
 -12   9   7     2262.70     2266.37     98.20 o
 -11   9   7      192.77      175.31     37.96 o
 -10   9   7     4568.98     4526.63     97.19 o
  -9   9   7      487.04      442.35    104.48 o
  -8   9   7      688.70      643.80     57.65 o
  -7   9   7     1820.39     1821.51     53.15 o
  -6   9   7     2915.40     2705.15     61.30 o
  -5   9   7     1998.32     1921.73    118.02 o
  -4   9   7      315.75      355.42     21.54 o
  -3   9   7       31.51       28.65     20.71 o
  -2   9   7     1773.95     1958.18     37.63 o
  -1   9   7     2103.94     2220.39     37.32 o
   0   9   7     2911.43     2802.86     43.81 o
   1   9   7      315.35      304.98     32.42 o
   2   9   7     4741.29     4831.64     69.88 o
   3   9   7      778.00      709.91     26.12 o
   4   9   7     3877.37     3884.35     56.77 o
   5   9   7     3101.11     2891.94    102.72 o
   6   9   7       30.80       35.92     28.82 o
   7   9   7     6034.26     5484.02    107.08 o
   8   9   7      909.99      834.68     35.92 o
   9   9   7      635.90      651.25     67.55 o
  10   9   7     3130.31     3470.48    124.33 o
  11   9   7       36.97       24.39     32.92 o
  12   9   7     1178.49     1193.39     54.94 o
  13   9   7     3233.18     3469.01    111.72 o
  14   9   7      665.66      599.40     59.61 o
  15   9   7     1866.17     2155.28    152.23 o
  16   9   7     1281.37     1131.57    263.01 o
 -20  10   7        0.51      -65.29     73.29 o
 -19  10   7      139.46      151.00    112.58 o
 -18  10   7     2038.47     2094.05    103.40 o
 -17  10   7     1824.96     1668.31     69.21 o
 -16  10   7     1498.32     1347.33     97.28 o
 -15  10   7      453.82      433.83     45.10 o
 -14  10   7     6030.08     6268.75    138.49 o
 -13  10   7     2395.62     2512.34     73.86 o
 -12  10   7     5324.15     5778.78    121.00 o
 -11  10   7      296.01      322.08     37.56 o
 -10  10   7      481.08      468.75     40.53 o
  -9  10   7    18358.21    18582.54    303.90 o
  -8  10   7     1056.06     1089.21     92.78 o
  -7  10   7     1354.21     1360.52     53.24 o
  -6  10   7     9108.94     8707.22    277.77 o
  -5  10   7       19.17       68.84     74.75 o
  -4  10   7     8411.26     8486.28    119.31 o
  -3  10   7     9060.05     8696.36    120.07 o
  -2  10   7      144.06      185.08     19.33 o
  -1  10   7    33353.01    33419.57    457.21 o
   0  10   7      364.95      292.23     29.72 o
   1  10   7     2053.79     2064.59     39.83 o
   2  10   7    15533.34    15470.84    198.11 o
   3  10   7        7.14        6.65     15.27 o
   4  10   7    12999.37    12951.66    268.90 o
   5  10   7      191.92      145.91     36.93 o
   6  10   7       95.82       84.27     20.45 o
   7  10   7    10641.65    11115.21    276.89 o
   8  10   7       55.33       91.92     74.75 o
   9  10   7      651.28      635.64     38.98 o
  10  10   7     4242.58     4381.15    101.76 o
  11  10   7     1998.67     2085.99     66.62 o
  12  10   7     1991.38     2180.23     73.87 o
  13  10   7       87.67       45.29     36.79 o
  14  10   7      262.25      204.91     49.34 o
  15  10   7     3126.19     3285.26    161.37 o
  16  10   7      875.56     1085.51    171.13 o
 -20  11   7     2003.75     1673.41    107.72 o
 -19  11   7       74.56       57.94     72.99 o
 -18  11   7     3782.41     3727.01    153.00 o
 -17  11   7     2247.14     2130.58    218.00 o
 -16  11   7      215.04      190.45     45.80 o
 -15  11   7     3111.16     3110.75     91.09 o
 -14  11   7     2433.68     2490.54    174.77 o
 -13  11   7       55.98       39.63     53.14 o
 -12  11   7     5477.08     5448.77    119.12 o
 -11  11   7     1929.97     1922.84    142.33 o
 -10  11   7     4402.78     4420.22    189.24 o
  -9  11   7    11376.26    10974.90    193.18 o
  -8  11   7       15.51        1.58     28.63 o
  -7  11   7     9364.72     9532.69    291.29 o
  -6  11   7      282.05      328.51     48.64 o
  -5  11   7      616.59      531.32     29.66 o
  -4  11   7     1258.38     1312.68     38.67 o
  -3  11   7     2870.87     2495.64     52.26 o
  -2  11   7       90.37      113.66     26.12 o
  -1  11   7     1597.94     1620.61     33.31 o
   0  11   7      531.40      497.41     23.66 o
   1  11   7      388.50      450.01     37.83 o
   2  11   7     3755.08     3751.32    335.21 o
   3  11   7     1499.43     1553.04    102.69 o
   4  11   7      226.55      198.87     64.85 o
   5  11   7    26821.71    27525.68    585.77 o
   6  11   7      236.37      215.19     31.28 o
   7  11   7     5457.65     5537.00    159.52 o
   8  11   7     7320.50     7106.55    322.72 o
   9  11   7      342.99      389.80     70.25 o
  10  11   7     6122.24     6152.45    156.82 o
  11  11   7      634.03      713.03    106.28 o
  12  11   7     2422.46     2458.41     77.35 o
  13  11   7     2118.78     2092.49    121.61 o
  14  11   7      402.99      303.25     73.85 o
  15  11   7     1532.25     1461.36    272.03 o
  16  11   7     2363.76     2538.03    375.65 o
 -19  12   7       76.14      121.25     58.27 o
 -18  12   7     1127.27     1079.84     80.92 o
 -17  12   7      809.56      794.73    114.39 o
 -16  12   7      419.69      320.54     75.66 o
 -15  12   7      157.56      116.31     43.25 o
 -14  12   7      963.73      990.50     57.65 o
 -13  12   7      757.41      836.54     99.08 o
 -12  12   7        9.23       19.32     94.56 o
 -11  12   7      211.32      179.69     33.04 o
 -10  12   7      741.46      834.17     83.77 o
  -9  12   7     2644.01     2684.38     81.77 o
  -8  12   7     3199.21     3264.18     90.06 o
  -7  12   7        5.79      102.67    107.17 o
  -6  12   7      933.18     1005.95     52.24 o
  -5  12   7     7706.71     7607.75    247.04 o
  -4  12   7      154.76      142.46     43.23 o
  -3  12   7     1288.18     1219.93     93.68 o
  -2  12   7     2744.48     2613.22     58.48 o
  -1  12   7        3.13       14.10     20.16 o
   0  12   7      339.42      309.35     47.73 o
   1  12   7      475.35      417.91     30.62 o
   2  12   7      179.78      174.84    275.60 o
   3  12   7     1434.35     1471.71    136.02 o
   4  12   7       14.10       24.84     23.32 o
   5  12   7      315.56      218.78     36.03 o
   6  12   7     2968.23     3228.99     83.79 o
   7  12   7     1223.51     1318.18     49.62 o
   8  12   7     2060.86     2312.13     93.69 o
   9  12   7      758.15      769.40     43.50 o
  10  12   7      296.55      280.01     39.94 o
  11  12   7      645.20      641.20     49.32 o
  12  12   7      115.41      104.47     42.34 o
  13  12   7     1095.77     1134.69     68.37 o
  14  12   7       71.94       93.52     59.99 o
  15  12   7     1569.21     1462.67    123.40 o
 -19  13   7      461.73      455.07     72.56 o
 -18  13   7     1464.69     1493.18     96.61 o
 -17  13   7     1646.60     1409.07     90.40 o
 -16  13   7      351.19      362.64     74.31 o
 -15  13   7     3349.10     3363.50    121.14 o
 -14  13   7        7.59      138.56     48.98 o
 -13  13   7        1.52       55.59     41.38 o
 -12  13   7     5174.51     5288.79    143.73 o
 -11  13   7      506.35      500.99     45.38 o
 -10  13   7     4327.05     4551.16    209.96 o
  -9  13   7     2475.01     2479.90     75.76 o
  -8  13   7     5845.38     5750.17    133.17 o
  -7  13   7    11365.65    11708.89    271.50 o
  -6  13   7      472.27      591.78     40.52 o
  -5  13   7      664.65      759.40     48.44 o
  -4  13   7     1966.08     1906.38     70.27 o
  -3  13   7     7171.07     7188.47    151.65 o
  -2  13   7     2154.61     2042.87     62.16 o
  -1  13   7      167.55      186.67     27.95 o
   0  13   7     1542.02     1482.73     46.84 o
   1  13   7    10344.71    10422.52    180.38 o
   2  13   7     1822.20     1882.76     54.05 o
   3  13   7     1400.57     1321.29    317.08 o
   4  13   7      911.27      832.71     31.88 o
   5  13   7     9032.12     9507.27    201.83 o
   6  13   7     4354.76     4103.03    121.65 o
   7  13   7     1098.72     1187.26     51.34 o
   8  13   7     3931.18     4235.75    103.00 o
   9  13   7     1822.27     1740.38     80.17 o
  10  13   7     7983.02     8068.59    375.90 o
  11  13   7       30.53       24.42     42.05 o
  12  13   7       11.44       17.21     39.84 o
  13  13   7     2752.85     2626.22    113.48 o
  14  13   7     2125.83     2027.97     95.51 o
  15  13   7     1566.02     1434.87    124.82 o
 -18  14   7       21.21       -9.01     77.45 o
 -17  14   7       23.96      -55.84     73.85 o
 -16  14   7       92.59      144.10     88.26 o
 -15  14   7       95.40       45.03     66.65 o
 -14  14   7     1399.10     1403.38     97.28 o
 -13  14   7      169.81      111.68     64.85 o
 -12  14   7     1210.48     1085.76    110.79 o
 -11  14   7      702.07      716.10     90.97 o
 -10  14   7       50.65       35.50     43.08 o
  -9  14   7     3784.74     3895.97    106.51 o
  -8  14   7     5120.90     5519.52    140.25 o
  -7  14   7     1965.03     1809.06     65.77 o
  -6  14   7     3609.42     3980.28    100.39 o
  -5  14   7     3240.95     3166.87     86.50 o
  -4  14   7     3257.73     3546.02    179.30 o
  -3  14   7     5657.68     5464.87    126.70 o
  -2  14   7     1632.43     1500.71    114.40 o
  -1  14   7    10383.57    11159.96    194.81 o
   0  14   7       95.43       59.44     32.42 o
   1  14   7     1265.43     1241.26     46.84 o
   2  14   7     5235.61     5124.47    102.74 o
   3  14   7     2323.10     2359.44    298.19 o
   4  14   7     7102.61     6865.43    508.41 o
   5  14   7     2071.40     1895.95     71.42 o
   6  14   7     2348.07     2379.49    149.55 o
   7  14   7     2235.51     2083.68     66.75 o
   8  14   7       54.73       61.24     52.24 o
   9  14   7      277.15      296.91    116.18 o
  10  14   7      947.13      977.09    127.00 o
  11  14   7     1447.67     1583.82     73.86 o
  12  14   7      695.51      771.57     61.16 o
  13  14   7        0.29        2.73     48.49 o
  14  14   7      331.16      302.85     88.26 o
 -17  15   7       47.83       37.83     63.04 o
 -16  15   7     4068.40     4097.73    198.22 o
 -15  15   7       78.45       39.63     70.25 o
 -14  15   7     6026.01     6137.21    212.68 o
 -13  15   7     2990.78     3336.99    144.15 o
 -12  15   7      428.56      489.96     70.25 o
 -11  15   7     6888.94     7148.62    178.81 o
 -10  15   7       13.78       83.31     41.52 o
  -9  15   7      712.18      639.86     68.45 o
  -8  15   7     7749.98     7971.78    188.29 o
  -7  15   7        6.54       33.22     40.11 o
  -6  15   7     2582.62     2701.32     83.12 o
  -5  15   7     2675.21     2621.67    124.33 o
  -4  15   7       77.41       85.95     79.25 o
  -3  15   7     7592.98     7602.67    175.01 o
  -2  15   7     2350.32     2360.34     91.89 o
  -1  15   7       16.74       27.02     30.62 o
   0  15   7     1006.94     1035.84     43.24 o
   1  15   7    10880.13    11791.29    220.06 o
   2  15   7      438.11      428.72     43.23 o
   3  15   7      216.29      196.73    392.68 o
   4  15   7     2561.59     2509.11    147.75 o
   5  15   7      325.08      372.25    293.61 o
   6  15   7     5248.36     5344.64    397.42 o
   7  15   7     1069.69     1080.93     77.01 o
   8  15   7     1713.68     1759.85    748.56 o
   9  15   7     7392.39     7827.03    203.71 o
  10  15   7      106.67       41.43     52.24 o
  11  15   7     5746.36     5846.83    164.01 o
  12  15   7     4849.35     4871.23    201.84 o
  13  15   7       91.94       91.86     66.65 o
  14  15   7     6199.56     5187.21    329.83 o
 -17  16   7     1774.65     1612.39    122.51 o
 -16  16   7      368.01      345.85     82.86 o
 -15  16   7      756.35      850.25     95.47 o
 -14  16   7     1189.80     1111.50     97.28 o
 -13  16   7     2318.40     2466.51    131.52 o
 -12  16   7        0.98      -61.24     61.24 o
 -11  16   7       58.80      145.90     73.85 o
 -10  16   7     1636.22     1679.06    100.89 o
  -9  16   7     1283.95     1246.64     61.77 o
  -8  16   7     1522.77     1316.21     59.23 o
  -7  16   7      558.30      661.75     63.05 o
  -6  16   7     1139.80     1089.92     57.70 o
  -5  16   7     7548.81     7672.52    177.53 o
  -4  16   7       41.52      -57.64     57.64 o
  -3  16   7       16.37      -52.24     52.24 o
  -2  16   7     8120.77     8268.95    228.99 o
  -1  16   7      722.18      911.51     48.64 o
   0  16   7    10397.61    10792.73    212.82 o
   1  16   7     1868.28     1688.15     66.66 o
   2  16   7       48.58      138.70     45.03 o
   3  16   7     3558.44     3465.17    493.75 o
   4  16   7     1642.10     1623.50     83.85 o
   5  16   7     1246.28     1288.94    776.45 o
   6  16   7     1278.83     1198.51    335.98 o
   7  16   7      903.00      984.97    361.18 o
   8  16   7     5004.08     5507.68    176.62 o
   9  16   7       19.10       64.84     48.63 o
  10  16   7      165.14      187.33     55.84 o
  11  16   7     3283.43     3216.32    151.36 o
  12  16   7     1812.77     1616.01     99.09 o
  13  16   7      316.46      239.57     75.65 o
  14  16   7      102.66      -81.06     88.26 o
 -16  17   7      444.03      545.80     81.06 o
 -15  17   7      753.88      700.73    104.48 o
 -14  17   7      603.95      803.40     90.07 o
 -13  17   7      451.52      486.36     79.26 o
 -12  17   7       94.81      -18.01     79.25 o
 -11  17   7      230.85      284.60     84.66 o
 -10  17   7       14.08       90.06     61.24 o
  -9  17   7       53.96      -70.25     70.25 o
  -8  17   7      196.77       99.35     48.63 o
  -7  17   7     1765.15     1801.32     75.15 o
  -6  17   7      118.41       80.02     45.20 o
  -5  17   7       46.87        9.01     43.23 o
  -4  17   7     1091.64      895.33     64.85 o
  -3  17   7       50.37       39.63     52.24 o
  -2  17   7       74.53       82.86     57.64 o
  -1  17   7       27.55       32.42     45.03 o
   0  17   7      634.53      486.37     50.44 o
   1  17   7      129.84       99.07     46.83 o
   2  17   7        2.60       28.82     41.43 o
   3  17   7       75.01       82.86     64.84 o
   4  17   7     1076.81     1047.37     72.96 o
   5  17   7       49.42      177.28    135.99 o
   6  17   7      183.67      234.04    190.93 o
   7  17   7       15.87       79.25     63.04 o
   8  17   7      165.53       30.62     66.65 o
   9  17   7      161.64      176.52     68.45 o
  10  17   7      148.17      189.13     61.24 o
  11  17   7       94.19        3.60     66.65 o
  12  17   7       52.33      -27.02     68.45 o
  13  17   7      344.88      372.87    100.87 o
 -15  18   7      396.64      428.71     81.06 o
 -14  18   7      838.12      830.44    109.88 o
 -13  18   7     1513.32     1486.25    117.10 o
 -12  18   7       22.43      -21.61     61.24 o
 -11  18   7       64.42      127.89     70.25 o
 -10  18   7     3374.52     3349.73    142.35 o
  -9  18   7      950.46     1014.20     91.87 o
  -8  18   7     5416.63     5698.99    192.85 o
  -7  18   7     1947.98     2064.67    115.30 o
  -6  18   7       10.33      -50.43     50.43 o
  -5  18   7     9226.37     9713.72    283.10 o
  -4  18   7       51.41       72.05     59.44 o
  -3  18   7     1706.08     1561.98     77.47 o
  -2  18   7     6139.78     6076.38    189.27 o
  -1  18   7      266.54      371.06     55.84 o
   0  18   7     7285.61     6897.46    176.67 o
   1  18   7     3523.28     3436.37    108.12 o
   2  18   7     1029.66      942.16     84.67 o
   3  18   7     9239.67     9509.87    277.69 o
   4  18   7      594.04      531.33    427.82 o
   5  18   7      964.28      958.36     86.47 o
   6  18   7     4180.53     4306.95    165.79 o
   7  18   7     1009.36     1062.84     90.07 o
   8  18   7     4089.21     4182.50    176.60 o
   9  18   7      950.87      900.71     90.07 o
  10  18   7       94.28      297.21     79.25 o
  11  18   7      920.98      765.59    109.89 o
  12  18   7      445.67      347.65    113.48 o
 -14  19   7     3659.51     3488.47    189.20 o
 -13  19   7     3005.64     2868.44    140.54 o
 -12  19   7       17.84      -63.04     72.05 o
 -11  19   7     7382.13     7275.45    281.21 o
 -10  19   7       43.83       39.63     61.24 o
  -9  19   7      300.59      383.67     70.25 o
  -8  19   7     9376.70     9538.38    320.95 o
  -7  19   7      540.78      596.24     72.05 o
  -6  19   7     2518.46     2637.75    118.91 o
  -5  19   7     1488.50     1329.53     93.68 o
  -4  19   7       69.17       72.05     66.65 o
  -3  19   7     4875.27     5015.63    178.42 o
  -2  19   7      800.56      855.66    108.08 o
  -1  19   7       88.87      111.68     52.24 o
   0  19   7      648.68      693.52     68.45 o
   1  19   7     4541.78     4514.43    158.59 o
   2  19   7      399.51      297.22     63.05 o
   3  19   7       92.58       14.41     63.04 o
   4  19   7     2479.12     2551.25    124.32 o
   5  19   7      243.71      167.52     75.65 o
   6  19   7     3422.28     3533.53    145.95 o
   7  19   7      268.40      273.79     79.26 o
   8  19   7      194.21      244.97     75.65 o
   9  19   7     4458.84     4267.29    194.62 o
  10  19   7       15.06       -5.40     59.44 o
  11  19   7     3296.65     2544.18    209.01 o
 -13  20   7      140.26      124.29     91.86 o
 -12  20   7       61.19       90.06     79.25 o
 -11  20   7      183.58       79.26     93.67 o
 -10  20   7      346.92      176.53     91.87 o
  -9  20   7      240.23      228.76     70.25 o
  -8  20   7      565.94      410.71     75.66 o
  -7  20   7      421.45      189.14     84.66 o
  -6  20   7      644.87      644.89     66.65 o
  -5  20   7     1635.55     1599.78    111.70 o
  -4  20   7      431.51      281.01     77.46 o
  -3  20   7      267.97      362.06     73.85 o
  -2  20   7      980.25     1052.03     79.26 o
  -1  20   7        1.57      -64.84     64.84 o
   0  20   7     1356.67     1437.60    109.89 o
   1  20   7      297.92      230.56     66.65 o
   2  20   7     1149.97     1437.56    100.88 o
   3  20   7      589.83      414.31     88.27 o
   4  20   7     1511.72     1624.98    106.29 o
   5  20   7     2186.55     2026.86    120.71 o
   6  20   7      126.23      169.32     70.25 o
   7  20   7     1170.79     1197.96    102.68 o
   8  20   7        0.98       -3.60     73.85 o
   9  20   7       36.33       48.63     95.47 o
  10  20   7       12.07      -23.42    102.67 o
 -12  21   7     1510.34     1534.88    174.75 o
 -11  21   7     3144.41     2974.78    163.96 o
 -10  21   7      949.03      673.73    102.68 o
  -9  21   7       15.83      -84.66     84.66 o
  -8  21   7     2151.98     2012.43    124.31 o
  -7  21   7      959.25      846.66     90.07 o
  -6  21   7      101.38      244.97     82.86 o
  -5  21   7        6.15      -18.01     81.06 o
  -4  21   7      275.25      394.48     72.05 o
  -3  21   7     2227.19     2100.74    102.69 o
  -2  21   7      818.92      709.75     73.86 o
  -1  21   7        4.97       72.05     99.07 o
   0  21   7      906.52     1066.43    102.68 o
   1  21   7     4775.67     4777.53    182.02 o
   2  21   7      177.38      353.05     77.45 o
   3  21   7       26.45       32.42     73.85 o
   4  21   7     2182.49     2360.16    131.52 o
   5  21   7      510.00      464.74     93.67 o
   6  21   7     1771.31     1533.13    115.30 o
   7  21   7      437.37      335.04     77.46 o
   8  21   7     1181.28     1113.29    142.31 o
   9  21   7     1544.87     1237.64    156.73 o
 -10  22   7     1838.89     1443.05    133.32 o
  -9  22   7      383.24      317.03     81.06 o
  -8  22   7     1370.00     1455.60     99.08 o
  -7  22   7      278.31       73.85     88.26 o
  -6  22   7       33.69       54.04     75.65 o
  -4  22   7     1024.04     1017.80    102.68 o
  -2  22   7     2587.90     2513.41    194.59 o
  -1  22   7      261.47      271.99    129.69 o
   0  22   7     3739.60     4048.97    203.62 o
   1  22   7      704.05      500.78    102.68 o
   2  22   7     1027.71     1129.49    106.28 o
   3  22   7     4669.90     4885.52    223.46 o
   4  22   7        0.71       64.84     79.25 o
   5  22   7     3116.01     2745.95    163.96 o
   6  22   7     2489.05     2470.11    153.14 o
   7  22   7      121.27       55.84    106.27 o
  -8  23   7     2860.41     2331.46    147.74 o
  -7  23   7        2.39       39.63     79.25 o
  -6  23   7      700.63      702.53     99.07 o
  -5  23   7      557.06      464.74     82.86 o
  -4  23   7        9.01       -3.60     91.86 o
  -3  23   7        1.15     -118.88    118.88 o
  -2  23   7       16.43       70.25    124.28 o
  -1  23   7       11.97      -63.04    117.08 o
   0  23   7       49.60      -93.66     93.66 o
   1  23   7      326.10      345.85     95.47 o
   2  23   7       17.60       61.24     66.65 o
   3  23   7      530.28      594.44    108.08 o
   4  23   7     1450.32     1327.70    158.53 o
   5  23   7      208.56       10.81    108.08 o
  -4  24   7     2807.79     2308.03    214.41 o
  -3  24   7      750.70      850.24    160.32 o
  -2  24   7      206.27      349.45    136.90 o
  -1  24   7     5919.77     5653.84    364.07 o
   0  24   7        0.02       57.64    120.68 o
   1  24   7      987.28      639.50    140.51 o
   2  24   7     3374.10     3245.11    266.67 o
 -21   0   8     3563.20     3356.91    264.88 o
 -20   0   8      338.57      389.08    102.67 o
 -19   0   8     1752.64     2001.54    178.36 o
 -18   0   8     3392.69     3382.18    232.45 o
 -17   0   8     2146.36     2008.87    174.76 o
 -16   0   8     3228.75     3407.43    196.41 o
 -15   0   8      240.55      430.51    102.67 o
 -14   0   8     2740.06     2672.16     93.70 o
 -13   0   8    14984.72    15730.65    366.37 o
 -12   0   8      230.82      201.74     37.83 o
 -11   0   8    23408.68    23973.15    469.88 o
 -10   0   8     5903.84     6091.69    149.63 o
  -9   0   8       49.92       55.84     28.82 o
  -8   0   8    38943.40    38779.70    623.46 o
  -7   0   8     1535.73     1349.46     43.24 o
  -6   0   8      729.13      720.58     32.43 o
  -5   0   8    15694.07    14734.45    227.57 o
  -4   0   8     4328.31     3980.16     77.51 o
  -3   0   8    27993.03    26014.96    376.53 o
  -2   0   8     2058.20     2119.03     41.44 o
  -1   0   8        1.15       54.04     14.41 o
   0   0   8    22318.05    21644.38    300.19 o
   1   0   8       70.23       91.86     45.03 o
   2   0   8     5412.43     5327.56    117.19 o
   3   0   8    11595.75    10815.62    220.17 o
   4   0   8      768.90      765.62     50.44 o
   5   0   8       22.69      151.30     37.83 o
   6   0   8      431.65      524.19     43.23 o
   7   0   8     7307.17     7129.61    198.35 o
   8   0   8     1351.28     1216.06     77.47 o
   9   0   8    10077.56     9503.53    387.79 o
  10   0   8      558.28      545.81    104.48 o
  11   0   8     1254.88     1288.08    133.31 o
  12   0   8    16265.46    16648.85    647.91 o
  13   0   8      534.47      571.02     99.07 o
  14   0   8      359.61      480.95    129.69 o
  15   0   8     5144.36     5143.59    299.17 o
  16   0   8      396.81      448.52    108.08 o
  17   0   8     5789.61     5156.39    387.50 o
 -21   1   8      519.71      558.81     77.71 o
 -20   1   8      487.26      439.41    134.20 o
 -19   1   8     1674.13     1651.60    190.96 o
 -18   1   8      391.99      225.47     83.25 o
 -17   1   8     2629.72     2055.70    112.10 o
 -16   1   8     5163.68     5226.74    315.41 o
 -15   1   8      239.35      240.82     68.74 o
 -14   1   8     1636.76     1642.60     63.96 o
 -13   1   8     1873.28     1910.34     95.49 o
 -12   1   8        1.47       -0.47     26.12 o
 -11   1   8     4758.23     4765.45     91.66 o
 -10   1   8     2417.75     2398.74    114.42 o
  -9   1   8     1486.07     1422.98     41.98 o
  -8   1   8       55.42      120.60     20.99 o
  -7   1   8     3864.98     3923.14     60.05 o
  -6   1   8     4425.68     4055.64     57.32 o
  -5   1   8     3376.03     3308.95     48.66 o
  -4   1   8      318.63      299.49     15.88 o
  -3   1   8      834.05      888.74     59.45 o
  -2   1   8     6659.61     6554.07     75.67 o
  -1   1   8     5850.73     5069.61     98.27 o
   0   1   8     2284.70     2298.65     32.03 o
   1   1   8     3174.75     2756.16     69.23 o
   2   1   8     5317.97     4751.22     77.12 o
   3   1   8    15289.09    14314.02    203.42 o
   4   1   8     3624.00     3423.89     65.55 o
   5   1   8     4750.18     4588.12    160.43 o
   6   1   8    12179.45    11470.92    197.60 o
   7   1   8      563.31      466.27     41.43 o
   8   1   8     3863.41     3734.94    104.66 o
   9   1   8     3453.44     3122.49     93.56 o
  10   1   8      848.82      986.29     75.64 o
  11   1   8     1880.15     1720.19    101.92 o
  12   1   8      741.34      683.69     72.56 o
  13   1   8       33.56      125.64     72.95 o
  14   1   8     2103.62     2050.85    134.22 o
  15   1   8        6.46       -0.98     75.64 o
  16   1   8      185.82      235.61     80.93 o
  17   1   8      302.59      127.11    105.51 o
 -21   2   8     3527.53     3227.20    143.71 o
 -20   2   8       32.37       24.09     79.25 o
 -19   2   8       39.19       60.62     51.86 o
 -18   2   8      307.81      439.82    181.03 o
 -17   2   8     3846.37     3682.54    127.42 o
 -16   2   8      133.32      207.23     60.65 o
 -15   2   8     3347.85     3436.52    134.20 o
 -14   2   8        5.48        4.86     31.52 o
 -13   2   8     1873.76     1887.97     54.13 o
 -12   2   8      464.65      495.70     32.42 o
 -11   2   8     1683.72     1587.23     58.55 o
 -10   2   8      197.09      214.90     29.72 o
  -9   2   8       20.76       57.54     22.26 o
  -8   2   8      228.69      279.85     25.94 o
  -7   2   8     1829.63     1758.26     35.89 o
  -6   2   8     1105.94     1056.07     35.13 o
  -5   2   8     1363.55     1468.05     27.37 o
  -4   2   8      730.80      697.63     20.26 o
  -3   2   8      878.61      873.64     20.76 o
  -2   2   8       55.46       87.28     12.05 o
  -1   2   8     3097.81     2775.50     38.48 o
   0   2   8     1708.54     1607.82     33.28 o
   1   2   8     1068.86     1020.18     16.41 o
   2   2   8       22.87       65.24     28.13 o
   3   2   8     5596.16     5152.71     86.69 o
   4   2   8      137.23      115.87     25.09 o
   5   2   8      186.32      151.24     25.38 o
   6   2   8     1181.52     1091.10     46.09 o
   7   2   8     2752.52     2426.98    131.54 o
   8   2   8      656.84      608.74     88.27 o
   9   2   8     1899.42     1726.24     68.98 o
  10   2   8      116.17      194.80     41.92 o
  11   2   8     2191.73     1999.85    107.20 o
  12   2   8      966.92      969.87     92.19 o
  13   2   8     1518.36     1520.58    118.00 o
  14   2   8      171.21      224.89     87.07 o
  15   2   8      427.79      410.05     71.89 o
  16   2   8      115.24      218.43     85.24 o
  17   2   8     2837.17     2291.06    189.83 o
 -21   3   8       32.43       51.94     64.80 o
 -20   3   8       80.22       49.93     63.53 o
 -19   3   8     2513.49     2692.12    224.31 o
 -18   3   8     1732.69     1768.88     90.83 o
 -17   3   8     2729.11     2899.11    193.69 o
 -16   3   8     1639.11     1778.01     83.77 o
 -15   3   8     1832.17     1884.13    109.00 o
 -14   3   8     3060.18     3275.30     84.59 o
 -13   3   8        9.38       60.61     30.99 o
 -12   3   8      135.02      166.79     32.18 o
 -11   3   8     7536.10     7186.45    118.67 o
 -10   3   8     3684.25     3669.79     70.82 o
  -9   3   8     8546.99     8164.83    121.13 o
  -8   3   8     3897.29     3859.14     62.29 o
  -7   3   8    13752.92    13838.05    166.58 o
  -6   3   8    11777.03    11676.64    138.46 o
  -5   3   8     7211.43     7126.28     85.90 o
  -4   3   8     1310.86     1343.22     25.91 o
  -3   3   8     2717.85     2839.82     53.16 o
  -2   3   8     4055.07     4281.62     54.63 o
  -1   3   8      440.58      425.00     15.98 o
   0   3   8       43.38       48.63     21.61 o
   1   3   8    11996.08    11016.30    125.44 o
   2   3   8       56.31       63.60     24.62 o
   3   3   8    19784.83    18622.47    257.34 o
   4   3   8     2205.33     2103.57     53.33 o
   5   3   8      156.45      147.42     31.54 o
   6   3   8    15174.42    14595.23    259.52 o
   7   3   8     2005.52     1803.97     76.57 o
   8   3   8     6270.23     5873.45    143.69 o
   9   3   8     9074.06     8993.39    239.85 o
  10   3   8       18.57       63.36     48.86 o
  11   3   8     2077.71     2113.11     84.78 o
  12   3   8      916.38      961.24     81.96 o
  13   3   8       17.19      -41.89     74.44 o
  14   3   8     8001.76     7946.68    265.01 o
  15   3   8      482.73      529.59    101.82 o
  16   3   8      736.21      763.00    108.18 o
  17   3   8     3093.91     2417.03    186.49 o
 -21   4   8      291.44      365.53     72.47 o
 -20   4   8      320.68      395.04     62.99 o
 -19   4   8        1.00       88.89     61.24 o
 -18   4   8     4045.23     4133.58    132.07 o
 -17   4   8      636.40      517.60     67.29 o
 -16   4   8     3772.01     4154.71    125.95 o
 -15   4   8     4262.07     4309.39    106.33 o
 -14   4   8     3759.64     3803.87    312.66 o
 -13   4   8     4850.87     5001.23    113.47 o
 -12   4   8      840.90      765.61     40.87 o
 -11   4   8     4391.27     4241.81    139.68 o
 -10   4   8     4596.05     4520.32     76.44 o
  -9   4   8     2024.04     1940.19     57.66 o
  -8   4   8    12783.69    12793.43    164.64 o
  -7   4   8    10917.37    10724.82    132.69 o
  -6   4   8     2115.11     2190.18     45.05 o
  -5   4   8    14115.46    14343.77    168.51 o
  -4   4   8     2581.31     2700.26     40.72 o
  -3   4   8    12377.72    12709.02    276.18 o
  -2   4   8     5359.27     5467.14     66.26 o
  -1   4   8     1061.80     1179.52     29.73 o
   0   4   8     7167.19     7000.19    460.78 o
   1   4   8        7.46      133.35     53.14 o
   2   4   8      139.25      163.92      7.87 o
   3   4   8       35.71       23.94     26.09 o
   4   4   8      185.39      205.84     37.83 o
   5   4   8       11.83       30.78     27.02 o
   6   4   8      701.05      605.65     41.43 o
   7   4   8      267.55      288.27     40.91 o
   8   4   8      272.70      322.88     44.19 o
   9   4   8     3916.84     3868.64    111.66 o
  10   4   8       75.23       46.33     54.94 o
  11   4   8     2697.32     2665.06     93.66 o
  12   4   8     8841.37     9064.42    220.91 o
  13   4   8     1626.20     1530.08     97.20 o
  14   4   8     3530.86     3516.54    354.98 o
  15   4   8     2248.38     2172.19    133.60 o
  16   4   8     3303.13     3165.08    194.92 o
  17   4   8     2387.02     1757.11    317.99 o
 -21   5   8     1423.00     1477.60    102.97 o
 -20   5   8     5918.05     5690.03    199.69 o
 -19   5   8      161.87      182.79     70.47 o
 -18   5   8     4315.30     4570.26    142.76 o
 -17   5   8      601.32      652.23     59.69 o
 -16   5   8        6.07       63.60     84.66 o
 -15   5   8     4274.13     4507.37    107.67 o
 -14   5   8       83.26       89.82     68.45 o
 -13   5   8      352.45      308.52     37.89 o
 -12   5   8     1704.05     1827.34     52.78 o
 -11   5   8     1699.35     1777.47     53.24 o
 -10   5   8      988.06      933.51    115.29 o
  -9   5   8      463.48      524.83     35.13 o
  -8   5   8      407.23      374.21     25.91 o
  -7   5   8     2915.05     2826.13     50.97 o
  -6   5   8     6130.10     6664.97     94.21 o
  -5   5   8       26.17       58.57     18.17 o
  -4   5   8     2300.12     2232.58     38.10 o
  -3   5   8     8295.79     8652.57    112.73 o
  -2   5   8     2304.96     2190.89     38.98 o
  -1   5   8    15189.38    15045.26    175.19 o
   0   5   8     5355.49     4655.16    128.00 o
   1   5   8     2033.47     1955.25    138.74 o
   2   5   8    12092.56    11950.64    146.57 o
   3   5   8      246.95      219.05     12.61 o
   4   5   8     2347.04     2332.14     31.74 o
   5   5   8     3850.04     3882.48     58.13 o
   6   5   8     1270.10     1296.55     55.64 o
   7   5   8     7607.97     7077.58    187.53 o
   8   5   8      602.98      552.38     49.35 o
   9   5   8      911.50      886.80     56.70 o
  10   5   8     5627.79     5732.35    216.30 o
  11   5   8     1127.04     1070.63     62.75 o
  12   5   8     2289.24     2421.50    220.71 o
  13   5   8     1823.11     1992.93    221.60 o
  14   5   8      412.27      333.78     65.90 o
  15   5   8     1546.49     1817.97    379.22 o
  16   5   8      278.58      142.77    129.69 o
 -21   6   8     1522.49     1266.45    100.81 o
 -20   6   8     1905.53     1730.66    135.12 o
 -19   6   8      930.27     1013.01     74.62 o
 -18   6   8     1988.61     1947.19    181.96 o
 -17   6   8     6058.20     6229.75    179.06 o
 -16   6   8     3144.59     3271.93    218.03 o
 -15   6   8     1788.42     1775.85     85.58 o
 -14   6   8      608.54      547.16     36.15 o
 -13   6   8     4338.85     4373.32     96.42 o
 -12   6   8    11004.82    11149.34    180.25 o
 -11   6   8       51.56       78.58     29.86 o
 -10   6   8      689.41      736.13     34.11 o
  -9   6   8     5306.08     5596.83    102.21 o
  -8   6   8     8032.34     8165.21    155.99 o
  -7   6   8     4480.03     4614.18     82.60 o
  -6   6   8     7280.90     7150.67    152.38 o
  -5   6   8     7344.77     7558.30    102.94 o
  -4   6   8    20827.73    20450.55    238.82 o
  -3   6   8    10688.65    10560.35    157.89 o
  -2   6   8      231.82      242.42     17.99 o
  -1   6   8     5678.15     5555.37     77.53 o
   0   6   8    23945.72    23305.98    264.38 o
   1   6   8    11041.61    10726.03    129.12 o
   2   6   8        1.26        3.72     62.14 o
   3   6   8     3907.95     3823.66    104.53 o
   4   6   8     1715.44     1652.19     89.18 o
   5   6   8       32.85       47.11      8.06 o
   6   6   8     1295.20     1287.78     39.63 o
   7   6   8       39.91       12.57     19.14 o
   8   6   8    13751.17    13885.99    231.90 o
   9   6   8     3865.36     3879.97     88.15 o
  10   6   8     1053.89     1039.97     46.84 o
  11   6   8     1887.29     1831.05     75.26 o
  12   6   8    10657.93    11034.32    262.57 o
  13   6   8     2948.21     3237.20    168.47 o
  14   6   8      563.21      504.52     96.01 o
  15   6   8       12.51       40.34     76.11 o
  16   6   8     3187.53     3213.57    185.68 o
 -20   7   8     2089.21     2071.13    110.55 o
 -19   7   8      303.99      412.37    107.18 o
 -18   7   8      647.06      606.18     76.89 o
 -17   7   8      961.43      952.22     57.70 o
 -16   7   8       10.00      -41.26     41.26 o
 -15   7   8      525.32      539.16     80.16 o
 -14   7   8      201.34      216.92     98.17 o
 -13   7   8      306.58      255.73     46.83 o
 -12   7   8       24.42      109.49     89.16 o
 -11   7   8     2061.75     1965.30     83.78 o
 -10   7   8      219.78      228.46     31.03 o
  -9   7   8     1262.77     1156.78     39.43 o
  -8   7   8     1430.08     1320.55     42.84 o
  -7   7   8       84.53       91.98     42.33 o
  -6   7   8     1200.17     1164.96     35.67 o
  -5   7   8      180.95      202.24     26.12 o
  -4   7   8     4205.85     4053.18     65.64 o
  -3   7   8      909.13      951.76     26.98 o
  -2   7   8      502.20      532.61     36.93 o
  -1   7   8     7616.62     7737.02    101.89 o
   0   7   8      100.76      128.80     22.52 o
   1   7   8     1782.83     1730.17     33.56 o
   2   7   8      962.32      998.89     24.99 o
   3   7   8       67.44       57.76     20.71 o
   4   7   8     1623.75     1516.01     66.66 o
   5   7   8     2189.84     2120.09     55.86 o
   6   7   8     3160.84     3238.07    115.33 o
   7   7   8     1775.10     1741.56    103.60 o
   8   7   8     2679.34     2754.45     68.97 o
   9   7   8     4966.12     5003.55    110.09 o
  10   7   8     1654.89     1658.16     53.03 o
  11   7   8       86.80      115.60     53.64 o
  12   7   8     2569.11     2699.40    103.90 o
  13   7   8      353.59      337.23     81.96 o
  14   7   8     1094.59     1286.94    271.12 o
  15   7   8      190.28      127.89     71.33 o
  16   7   8       14.46       34.43    145.90 o
 -20   8   8     1110.33      916.93     91.89 o
 -19   8   8       77.73      113.36     59.50 o
 -18   8   8        0.52      -20.48     46.16 o
 -17   8   8     7648.63     7836.08    177.82 o
 -16   8   8       27.32       26.58     36.28 o
 -15   8   8     4137.41     4119.00    106.32 o
 -14   8   8     6223.15     6245.44    200.99 o
 -13   8   8      227.18      179.27     34.58 o
 -12   8   8    20063.88    20308.61    547.17 o
 -11   8   8     1921.47     1809.99     54.88 o
 -10   8   8     2392.04     2444.88     59.74 o
  -9   8   8    16409.32    16638.57    245.51 o
  -8   8   8      318.07      316.09     28.47 o
  -7   8   8    13183.18    12730.81    192.96 o
  -6   8   8     6377.97     6614.31    113.48 o
  -5   8   8      708.77      710.47     29.32 o
  -4   8   8    30991.70    31311.29    374.10 o
  -3   8   8       44.45       50.80     20.98 o
  -2   8   8     2125.19     2217.51     40.63 o
  -1   8   8     8167.68     8221.02    105.74 o
   0   8   8     1951.34     2048.03     42.34 o
   1   8   8     8469.53     8775.49    110.59 o
   2   8   8       60.76       85.04     18.91 o
   3   8   8      651.85      695.03     37.83 o
   4   8   8     7323.73     7193.92    192.03 o
   5   8   8     3662.29     3866.46     76.87 o
   6   8   8       14.16        7.78     23.50 o
   7   8   8      483.25      440.55     43.23 o
   8   8   8     9500.06     9625.72    269.61 o
   9   8   8        4.69       55.39     71.15 o
  10   8   8     2788.95     2866.31    114.42 o
  11   8   8     3232.05     3227.24     88.64 o
  12   8   8       22.96      -34.76     55.90 o
  13   8   8     5849.26     6473.27    213.58 o
  14   8   8     1499.22     1905.00    276.53 o
  15   8   8     2171.19     1997.96    237.82 o
  16   8   8     5400.52     5364.27    289.66 o
 -20   9   8     1664.33     1757.09    113.64 o
 -19   9   8      218.41      190.57    115.28 o
 -18   9   8     3347.65     3220.70    220.73 o
 -17   9   8       37.73      -13.38     47.55 o
 -16   9   8       64.99        4.27     50.43 o
 -15   9   8     2558.31     2792.16     86.48 o
 -14   9   8      372.53      459.56     42.54 o
 -13   9   8      305.69      252.42     32.97 o
 -12   9   8     1474.07     1451.63     52.58 o
 -11   9   8      881.22      966.14     40.23 o
 -10   9   8     2304.29     2153.58     61.26 o
  -9   9   8     2891.62     3054.15     68.49 o
  -8   9   8       91.38      113.48     27.25 o
  -7   9   8        3.60       78.85     28.13 o
  -6   9   8    19082.31    18933.24    294.34 o
  -5   9   8     1129.00     1034.22     98.18 o
  -4   9   8     1332.81     1123.48     47.74 o
  -3   9   8     3038.67     2925.25     49.93 o
  -2   9   8       22.97       72.32     17.98 o
  -1   9   8      376.60      398.06     22.00 o
   0   9   8     7466.04     7230.19    229.92 o
   1   9   8     1856.52     1672.54     35.69 o
   2   9   8    12090.86    12418.01    524.19 o
   3   9   8      725.99      709.90     31.14 o
   4   9   8     4212.23     4211.83    183.83 o
   5   9   8    10411.16    10465.39    335.51 o
   6   9   8      290.53      264.71     29.80 o
   7   9   8    11725.92    11973.12    218.61 o
   8   9   8     2690.55     2713.58    173.88 o
   9   9   8      347.87      381.78     36.03 o
  10   9   8     3631.02     3538.74     90.07 o
  11   9   8      634.79      616.54     42.60 o
  12   9   8      486.45      419.96     64.60 o
  13   9   8     2751.88     3095.10    135.13 o
  14   9   8      281.74      344.90     81.36 o
  15   9   8     2493.07     2384.90    163.97 o
 -19  10   8      251.94      193.65     63.56 o
 -18  10   8      141.59      220.48     67.41 o
 -17  10   8      707.36      739.78     59.87 o
 -16  10   8       57.52       76.98     43.82 o
 -15  10   8      366.42      413.68     76.56 o
 -14  10   8       53.11       31.51     35.88 o
 -13  10   8      202.96      235.27     38.09 o
 -12  10   8     1578.41     1566.63     51.94 o
 -11  10   8      247.96      288.51     38.71 o
 -10  10   8     1343.68     1256.35     57.65 o
  -9  10   8     1781.57     1809.65     96.39 o
  -8  10   8      107.12       83.18     28.64 o
  -7  10   8       52.86       31.56     60.34 o
  -6  10   8     1105.88     1033.22     41.71 o
  -5  10   8      522.37      459.39     34.11 o
  -4  10   8     1400.61     1326.00    100.89 o
  -3  10   8      435.26      366.51     24.99 o
  -2  10   8      419.88      436.46     28.82 o
  -1  10   8     1686.15     1656.99     43.09 o
   0  10   8      571.38      529.11     55.84 o
   1  10   8     1289.29     1115.88    131.51 o
   2  10   8      168.31      211.46    102.67 o
   3  10   8        0.18      -49.33     67.55 o
   4  10   8     1273.98     1309.19     42.60 o
   5  10   8        0.32       11.02     26.12 o
   6  10   8       19.50       47.43     43.23 o
   7  10   8      664.42      631.26     38.33 o
   8  10   8      291.08      338.59    108.98 o
   9  10   8     1200.91     1189.16     52.16 o
  10  10   8      238.14      295.39     86.46 o
  11  10   8      544.55      405.55     40.14 o
  12  10   8      244.46      323.89    100.87 o
  13  10   8     1609.33     1665.35     93.68 o
  14  10   8      510.11      639.12    192.74 o
  15  10   8       47.19      145.56     97.43 o
 -19  11   8      338.42      266.59     66.61 o
 -18  11   8     4486.08     4287.93    169.19 o
 -17  11   8       79.57      156.11     56.39 o
 -16  11   8       83.95       45.48     40.22 o
 -15  11   8     3025.61     2999.52     81.82 o
 -14  11   8      836.73      802.16     50.95 o
 -13  11   8     4295.71     4155.59     89.99 o
 -12  11   8     1487.18     1415.65     57.12 o
 -11  11   8     2749.23     2648.38     69.68 o
 -10  11   8     5791.92     5876.41    116.91 o
  -9  11   8      454.92      470.21     35.69 o
  -8  11   8      606.36      698.78     45.30 o
  -7  11   8     1736.58     1681.46     62.16 o
  -6  11   8     7315.96     7482.65    246.12 o
  -5  11   8       66.20       57.21     33.64 o
  -4  11   8      892.29      853.87     59.45 o
  -3  11   8     3108.15     3358.60    181.10 o
  -2  11   8     2168.25     2173.24     58.56 o
  -1  11   8     4887.92     5121.85     92.66 o
   0  11   8      842.35      784.07     63.05 o
   1  11   8      586.70      504.16     34.23 o
   2  11   8    13929.64    14227.01    609.99 o
   3  11   8      677.76      645.47     74.76 o
   4  11   8      371.24      405.16     32.38 o
   5  11   8    11564.00    11628.78    204.75 o
   6  11   8     1267.47     1348.35     43.17 o
   7  11   8     5695.54     5751.63    120.12 o
   8  11   8      138.55      204.33     78.35 o
   9  11   8      623.17      696.67    103.58 o
  10  11   8     5400.75     5695.55    131.88 o
  11  11   8     1375.90     1388.42     61.84 o
  12  11   8      478.71      590.29    100.87 o
  13  11   8     1463.16     1369.53    118.28 o
  14  11   8     2590.85     2483.08    148.65 o
  15  11   8     1249.94     1279.87    131.47 o
 -18  12   8      594.94      431.35     79.28 o
 -17  12   8     4982.38     4814.33    168.37 o
 -16  12   8        0.90       56.24    154.91 o
 -15  12   8     1435.72     1445.74    129.71 o
 -14  12   8     3628.94     3480.25    182.90 o
 -13  12   8      136.32       90.98     33.73 o
 -12  12   8    14267.24    14986.44    357.24 o
 -11  12   8     4136.01     4168.24    161.29 o
 -10  12   8     2339.68     2257.84    102.70 o
  -9  12   8    18081.43    18659.06    445.02 o
  -8  12   8      628.62      640.20     42.83 o
  -7  12   8     4858.74     4980.88    106.63 o
  -6  12   8     8715.72     8933.63    174.02 o
  -5  12   8        3.73       13.41     36.27 o
  -4  12   8    15485.95    15443.93    252.76 o
  -3  12   8       97.75      186.03    109.88 o
  -2  12   8     1887.31     1919.32     50.87 o
  -1  12   8    11799.76    11535.80    411.35 o
   0  12   8        1.77       64.75     27.78 o
   1  12   8     9161.38     9083.58    159.53 o
   2  12   8        5.21       64.87    465.62 o
   3  12   8      819.23      814.57    299.94 o
   4  12   8      387.46      408.15     54.04 o
   5  12   8     3965.00     3970.63     90.32 o
   6  12   8        3.15        9.29     32.67 o
   7  12   8       25.28       25.07     41.43 o
   8  12   8     6026.19     6486.85    153.21 o
   9  12   8     1071.61     1076.87    119.80 o
  10  12   8     3411.19     3717.51    148.66 o
  11  12   8     1425.44     1459.64     81.97 o
  12  12   8      407.37      467.26     54.94 o
  13  12   8     6451.57     6579.06    266.38 o
  14  12   8      388.01      296.63    120.69 o
 -18  13   8      863.67      965.68     97.27 o
 -17  13   8     1636.19     1392.13     94.11 o
 -16  13   8     1459.39     1335.76     75.40 o
 -15  13   8      609.22      606.45     75.66 o
 -14  13   8     3058.00     2919.77    114.29 o
 -13  13   8       65.15       52.29     46.37 o
 -12  13   8      114.11      119.69     60.34 o
 -11  13   8       21.41       13.99     41.03 o
 -10  13   8      120.05      139.40     42.83 o
  -9  13   8     1281.95     1547.84     66.62 o
  -8  13   8      108.17      160.63     33.30 o
  -7  13   8       41.61       45.54     33.73 o
  -6  13   8     1357.27     1362.45     53.32 o
  -5  13   8        1.85       56.23     38.65 o
  -4  13   8     1213.19     1245.88     57.65 o
  -3  13   8     2537.12     2378.37     66.27 o
  -2  13   8     5545.79     5846.90    106.82 o
  -1  13   8      333.44      339.28     30.27 o
   0  13   8     5963.30     5906.96    105.42 o
   1  13   8     4652.20     4464.48    123.46 o
   2  13   8      815.60      743.77    403.52 o
   3  13   8     2053.71     1949.13     79.28 o
   4  13   8     6443.33     6242.12    184.49 o
   5  13   8     4313.93     4508.12    115.28 o
   6  13   8     1801.64     1898.88     72.57 o
   7  13   8     3277.18     3117.07     85.06 o
   8  13   8     3053.27     2976.18     80.90 o
   9  13   8     1810.97     1896.21     64.19 o
  10  13   8       93.30       91.27     38.73 o
  11  13   8     3459.22     3476.23    225.24 o
  12  13   8      142.80      157.24     43.48 o
  13  13   8      847.28      819.12    124.30 o
  14  13   8     1420.58     1296.91    152.23 o
 -17  14   8     1241.07      949.37    100.88 o
 -16  14   8     3075.06     3299.10    174.78 o
 -15  14   8        5.20       23.42     59.44 o
 -14  14   8      111.03      237.77     84.66 o
 -13  14   8     7663.36     7995.24    254.19 o
 -12  14   8     1378.43     1286.91     68.47 o
 -11  14   8      197.49      266.89     45.10 o
 -10  14   8     1101.21     1098.97     60.15 o
  -9  14   8      589.25      573.55     53.32 o
  -8  14   8     6779.74     6793.47    176.67 o
  -7  14   8      351.57      316.71     49.54 o
  -6  14   8      191.34      208.43     59.44 o
  -5  14   8    10074.42    10210.86    195.12 o
  -4  14   8     3066.83     2976.73     75.55 o
  -3  14   8     6872.42     6831.54    197.41 o
  -2  14   8     2443.22     2435.94     74.77 o
  -1  14   8     1340.29     1264.68     44.95 o
   0  14   8     9618.48     9509.65    180.35 o
   1  14   8     4277.72     4249.62     95.52 o
   2  14   8      347.00      368.39    268.39 o
   3  14   8     3752.87     3821.94    172.10 o
   4  14   8     5105.01     5666.66   1054.38 o
   5  14   8     3737.34     3945.99    108.67 o
   6  14   8      214.28      202.55     47.45 o
   7  14   8     1927.55     1813.67    147.73 o
   8  14   8     3554.37     3850.05     98.73 o
   9  14   8     2163.06     2087.09    217.10 o
  10  14   8        1.71       30.35     99.97 o
  11  14   8       30.27       97.18     49.59 o
  12  14   8     2920.46     2598.17    129.73 o
  13  14   8      874.22      823.24    151.32 o
 -17  15   8      176.46       73.85    100.87 o
 -16  15   8        6.74       16.21     90.06 o
 -15  15   8     1521.85     1396.17    109.89 o
 -14  15   8        7.49       86.46     86.46 o
 -13  15   8      215.44       88.26     63.04 o
 -12  15   8     1057.69     1007.01     79.26 o
 -11  15   8     2041.24     1883.56     75.21 o
 -10  15   8     1056.39     1184.67     63.08 o
  -9  15   8      971.40      931.41     66.65 o
  -8  15   8      142.76       60.49     40.68 o
  -7  15   8     1330.69     1418.77     67.08 o
  -6  15   8     5179.38     5511.15    417.25 o
  -5  15   8      659.82      593.99    166.63 o
  -4  15   8        0.21      -40.53     40.53 o
  -3  15   8     2024.97     1961.70    127.02 o
  -2  15   8      385.41      340.17     31.05 o
  -1  15   8     2716.35     2742.40     73.88 o
   0  15   8     2128.07     2156.64     64.86 o
   1  15   8       23.96      -45.03     54.04 o
   2  15   8     7614.89     7843.86    220.78 o
   3  15   8      381.60      421.28    373.77 o
   4  15   8      314.06      391.46    222.46 o
   5  15   8     2229.59     2474.02    104.81 o
   6  15   8     1021.04     1088.05     75.03 o
   7  15   8     1263.19     1279.28    493.61 o
   8  15   8       69.22       61.24     59.44 o
   9  15   8      160.84      145.90     48.63 o
  10  15   8      987.38      873.69     66.65 o
  11  15   8       38.79       88.26     55.84 o
  12  15   8      532.15      371.07     90.07 o
 -16  16   8     2031.83     1713.32    129.72 o
 -15  16   8     1796.42     1790.75    135.12 o
 -14  16   8      251.82      190.94     73.85 o
 -13  16   8     5097.02     5572.43    221.67 o
 -12  16   8     1372.20     1315.09    106.29 o
 -11  16   8     1772.73     1801.58    115.30 o
 -10  16   8     2724.07     2597.61    102.70 o
  -9  16   8      539.36      507.26     49.34 o
  -8  16   8     6332.01     6611.20    169.24 o
  -7  16   8     1089.05      940.80     59.22 o
  -6  16   8     3487.91     3526.66    229.75 o
  -5  16   8     6565.85     6724.41    142.13 o
  -4  16   8     1675.20     1697.58     64.38 o
  -3  16   8     2040.97     1848.52     79.27 o
  -2  16   8     1303.47     1419.59     59.45 o
  -1  16   8       94.67       77.45     36.02 o
   0  16   8     1411.47     1506.08     90.08 o
   1  16   8      299.16      183.73     66.65 o
   2  16   8      248.43      156.33    302.62 o
   3  16   8      798.37      879.39    381.90 o
   4  16   8     1503.54     1544.47     96.38 o
   5  16   8     2014.36     1917.12    227.91 o
   6  16   8      524.79      438.63    168.42 o
   7  16   8      547.48      428.72     70.25 o
   8  16   8      188.60      239.57     64.85 o
   9  16   8     1696.76     1520.51     95.48 o
  10  16   8      333.59      398.09     63.05 o
  11  16   8     1277.62     1158.34     88.27 o
  12  16   8      187.56      -32.42     81.06 o
 -15  17   8     1128.54      897.11    100.88 o
 -14  17   8     2829.01     2890.01    153.15 o
 -13  17   8      219.67      264.79     93.67 o
 -12  17   8        8.56      -70.25     70.25 o
 -11  17   8     5791.57     6203.72    230.70 o
 -10  17   8     1338.95     1217.81     93.68 o
  -9  17   8      689.00      630.48     73.86 o
  -8  17   8      339.58      361.61     51.29 o
  -7  17   8     4650.47     4680.81    140.57 o
  -6  17   8     1749.62     1674.24     76.61 o
  -5  17   8     2482.89     2436.24     92.51 o
  -4  17   8     1177.73     1043.06     70.26 o
  -3  17   8        4.54       79.25     39.63 o
  -2  17   8    15865.51    16577.11    360.92 o
  -1  17   8      585.42      516.99     59.44 o
   0  17   8     2236.17     2030.52    109.90 o
   1  17   8    11175.86    11689.04    324.65 o
   2  17   8     1577.05     1567.83    265.73 o
   3  17   8    11272.54    11286.80   1164.20 o
   4  17   8     3571.82     3785.36   1297.41 o
   5  17   8        6.22       97.27     61.24 o
   6  17   8     6658.91     6896.58    218.11 o
   7  17   8       30.50       73.85     59.44 o
   8  17   8     3855.95     3578.72    158.57 o
   9  17   8     4113.70     4312.21    185.61 o
  10  17   8        8.62      106.27     79.25 o
  11  17   8     6342.04     5821.73    245.13 o
  12  17   8      130.81      201.74     97.27 o
 -14  18   8        0.45       54.04     79.25 o
 -13  18   8     2661.22     2491.78    145.94 o
 -12  18   8      165.89      351.25     90.06 o
 -11  18   8      524.59      563.82     77.46 o
 -10  18   8      687.89      758.37     97.27 o
  -9  18   8      337.20      277.40     84.66 o
  -8  18   8     2429.53     2255.74    109.90 o
  -7  18   8     1178.47     1194.75     69.92 o
  -6  18   8      667.51      560.22     73.86 o
  -5  18   8     2693.09     2641.41    109.91 o
  -4  18   8      427.95      403.49     59.44 o
  -3  18   8     2553.82     2405.35     95.49 o
  -2  18   8     1461.75     1288.09     64.86 o
  -1  18   8      160.58      210.75     64.85 o
   0  18   8     2840.87     2899.12    129.73 o
   1  18   8      326.25      335.04     75.65 o
   2  18   8      192.40      241.37     75.65 o
   3  18   8      314.16      333.24     79.26 o
   4  18   8      280.20      246.78     66.65 o
   5  18   8      476.75      459.34     73.85 o
   6  18   8       39.36       28.82     70.25 o
   7  18   8      301.90      461.13     79.26 o
   8  18   8      282.86      275.60     75.65 o
   9  18   8     1148.37     1277.22    106.29 o
  10  18   8       33.50      -41.43     88.26 o
  11  18   8      107.11      111.68     95.47 o
 -13  19   8       66.22      165.71     97.27 o
 -12  19   8      245.87      243.17     68.45 o
 -11  19   8      846.22      841.25     95.47 o
 -10  19   8      224.68      158.51     61.24 o
  -9  19   8       11.56      -55.84     81.06 o
  -8  19   8      733.96      589.05     91.87 o
  -7  19   8     1043.19     1037.63     86.47 o
  -6  19   8       36.96       55.84     61.24 o
  -5  19   8      120.50       64.85     70.25 o
  -4  19   8      226.03      212.55     59.44 o
  -3  19   8       16.58      -19.81     63.04 o
  -2  19   8     1622.48     1826.78    111.70 o
  -1  19   8      471.15      516.98     84.66 o
   0  19   8      686.22      711.54     81.06 o
   1  19   8     1082.44     1190.76     79.26 o
   2  19   8      107.12      115.28     77.45 o
   3  19   8      747.86      639.49     77.46 o
   4  19   8      547.91      592.64     84.66 o
   5  19   8       35.15      -77.45     77.45 o
   6  19   8     1172.53     1052.05     86.47 o
   7  19   8       17.55      -10.81     66.65 o
   8  19   8     1003.61     1068.24     93.67 o
   9  19   8     1191.35     1071.86    129.70 o
  10  19   8      385.35      286.41     95.47 o
 -12  20   8      755.90      727.75    104.48 o
 -11  20   8     1572.78     1432.21    113.50 o
 -10  20   8     2678.11     2450.35    149.54 o
  -9  20   8      148.56      199.94     63.04 o
  -8  20   8     9422.25     8961.00    346.18 o
  -7  20   8        3.36      -18.01     79.25 o
  -6  20   8      242.01      308.02     82.86 o
  -5  20   8     4478.52     4568.32    196.43 o
  -4  20   8     1159.83     1093.48    102.68 o
  -3  20   8     2479.70     2689.96    144.14 o
  -2  20   8      683.60      752.97    102.68 o
  -1  20   8      109.03       66.65     82.86 o
   0  20   8     4160.98     4856.51    187.41 o
   1  20   8      628.89      553.01     84.66 o
   2  20   8      727.03      720.55     95.47 o
   3  20   8     2952.67     3063.05    156.76 o
   4  20   8     2160.22     2340.33    129.72 o
   5  20   8     3456.86     3450.60    171.18 o
   6  20   8        2.20      180.12     86.46 o
   7  20   8     1970.30     1979.95    129.71 o
   8  20   8     2565.23     2295.36    190.98 o
 -10  21   8     1291.88     1205.18    113.49 o
  -9  21   8       14.13       43.23     93.66 o
  -8  21   8        0.30       66.65     64.84 o
  -7  21   8      801.14      776.39     95.47 o
  -6  21   8      158.22      113.48     61.24 o
  -5  21   8     1019.72      850.27    144.11 o
  -4  21   8       64.79       54.04     77.45 o
  -3  21   8      731.67      868.26    109.88 o
  -2  21   8     1887.64     1835.82    127.91 o
  -1  21   8      473.47      673.69    102.68 o
   0  21   8     2127.24     2059.27    140.53 o
   1  21   8     2410.16     2360.21    149.54 o
   2  21   8     1122.88     1120.50    100.88 o
   3  21   8     4082.44     4049.09    192.81 o
   4  21   8     2678.22     2347.65    138.73 o
   5  21   8     1253.04     1304.26    109.89 o
   6  21   8     3873.51     3632.71    237.86 o
   7  21   8     2545.04     2201.66    198.19 o
  -9  22   8      293.71       50.44    138.70 o
  -8  22   8       21.37        5.40     73.85 o
  -7  22   8      320.20      306.22    102.67 o
  -6  22   8      273.71      345.85    129.69 o
  -5  22   8        8.47      163.91     82.86 o
  -4  22   8       74.23      203.54     82.86 o
  -3  22   8      610.26      639.48    108.08 o
  -2  22   8        0.89      -97.27     97.27 o
  -1  22   8      356.47      470.14     84.66 o
   0  22   8       22.05       -1.80     93.66 o
   1  22   8      632.95      664.70    102.68 o
   2  22   8      886.13      807.02     86.47 o
   3  22   8      197.39      190.93     97.27 o
   4  22   8     1751.31     1405.21    160.34 o
   5  22   8      304.19      217.96    124.29 o
  -5  23   8      158.88      552.99    138.70 o
  -4  23   8       91.84      -16.21    131.49 o
  -3  23   8      250.89      252.18     95.47 o
  -2  23   8     2939.50     3288.22    232.43 o
  -1  23   8     1079.70      969.17    117.09 o
   0  23   8        0.06     -115.28    115.28 o
   1  23   8     1438.28      999.83    149.52 o
   2  23   8     3205.28     2920.73    250.45 o
 -21   1   9     3076.96     3041.44    141.66 o
 -20   1   9     1703.44     1765.71    118.00 o
 -19   1   9      549.39      564.58     72.52 o
 -18   1   9     2256.87     2137.07    148.64 o
 -17   1   9     1458.82     1356.96     97.69 o
 -16   1   9      612.15      504.00     65.23 o
 -15   1   9     1700.98     1785.99    100.62 o
 -14   1   9     2410.15     2469.64     79.31 o
 -13   1   9     6313.25     6389.47    133.09 o
 -12   1   9        7.73       27.81     27.36 o
 -11   1   9      851.96      932.07     37.56 o
 -10   1   9    11627.00    11923.16    191.36 o
  -9   1   9      486.88      444.23     29.72 o
  -8   1   9     7111.00     6839.96     97.38 o
  -7   1   9       13.53       12.61     17.70 o
  -6   1   9      238.96      200.88     19.11 o
  -5   1   9    15380.69    14896.72    162.33 o
  -4   1   9      703.26      723.67     35.13 o
  -3   1   9      388.29      467.16     17.16 o
  -2   1   9    12587.02    12380.78    136.27 o
  -1   1   9      702.72      733.47     19.11 o
   0   1   9     5485.23     5606.29     66.48 o
   1   1   9      820.40      722.67     39.43 o
   2   1   9        3.80       78.27     36.28 o
   3   1   9    11993.59    11470.18    171.59 o
   4   1   9     3008.62     2689.70    191.01 o
   5   1   9     3786.60     3546.26     70.09 o
   6   1   9    12663.23    12196.00    180.96 o
   7   1   9      271.51      265.14     35.88 o
   8   1   9      713.59      626.35     58.63 o
   9   1   9      110.86      177.54     53.14 o
  10   1   9      894.40      988.11     80.22 o
  11   1   9     2736.43     2802.42    226.13 o
  12   1   9      303.91      313.88     68.31 o
  13   1   9      200.15      180.63    115.28 o
  14   1   9       21.78       67.83    235.06 o
  15   1   9     4331.70     4001.51    206.71 o
  16   1   9      915.06      672.97    106.38 o
 -21   2   9     4239.09     3676.11    215.29 o
 -20   2   9      732.85      771.06     87.86 o
 -19   2   9     8028.96     8123.43    251.06 o
 -18   2   9     1295.58     1411.58     85.11 o
 -17   2   9      904.52      972.59     76.56 o
 -16   2   9     9362.94     9394.22    227.31 o
 -15   2   9      176.29      218.65     49.34 o
 -14   2   9     9560.50    10155.49    230.46 o
 -13   2   9     1265.13     1324.27     44.57 o
 -12   2   9      141.08      135.13     29.21 o
 -11   2   9    13690.02    13699.08    309.48 o
 -10   2   9     1610.90     1516.77     49.54 o
  -9   2   9      312.30      325.15     24.62 o
  -8   2   9     6691.12     6678.12     99.35 o
  -7   2   9      152.35      242.32     18.44 o
  -6   2   9     6252.92     5836.83     75.46 o
  -5   2   9       74.72      123.24     17.16 o
  -4   2   9     2359.43     2535.90     52.26 o
  -3   2   9     3574.76     3436.57    109.94 o
  -2   2   9    14386.53    13752.54    151.66 o
  -1   2   9       40.49       34.51     16.26 o
   0   2   9      249.44      337.44     11.25 o
   1   2   9     5585.69     5641.11    142.42 o
   2   2   9      124.18      173.27     37.83 o
   3   2   9     4085.29     4178.85     76.43 o
   4   2   9    18163.66    17012.31    244.55 o
   5   2   9        5.32       12.61     61.24 o
   6   2   9     2941.19     2923.39     76.32 o
   7   2   9     6657.22     6461.38    154.74 o
   8   2   9      822.39      793.30     86.47 o
   9   2   9    18432.51    18871.88    391.77 o
  10   2   9       75.37      133.87     47.65 o
  11   2   9     6211.51     6587.86    218.52 o
  12   2   9     8768.74     9754.86    331.93 o
  13   2   9       57.32      103.05    108.98 o
  14   2   9     4945.00     5114.33    236.98 o
  15   2   9     2753.36     2851.29    158.61 o
  16   2   9     1262.17      810.77    134.28 o
 -20   3   9       21.75      -24.89     57.13 o
 -19   3   9        9.23       56.88     63.04 o
 -18   3   9       86.13       25.94     57.49 o
 -17   3   9      199.43      287.63     59.22 o
 -16   3   9       33.62      120.06     59.31 o
 -15   3   9      281.88      273.65     51.26 o
 -14   3   9      807.39      795.84     43.29 o
 -13   3   9      204.49      253.10     76.55 o
 -12   3   9      773.77      783.82     36.94 o
 -11   3   9      452.47      500.16     46.83 o
 -10   3   9     3230.25     3199.64     61.16 o
  -9   3   9     3838.33     3725.45     67.50 o
  -8   3   9     4476.50     4293.63     74.55 o
  -7   3   9     4579.62     4454.93     65.55 o
  -6   3   9     4823.40     4795.79     63.58 o
  -5   3   9     4161.99     3865.20     53.35 o
  -4   3   9      534.37      593.58     18.98 o
  -3   3   9     2839.68     2759.48     41.28 o
  -2   3   9     2718.86     2548.54     38.72 o
  -1   3   9     7095.14     7358.52     95.97 o
   0   3   9     5077.07     4925.64     70.84 o
   1   3   9     1877.35     1921.40     70.27 o
   2   3   9    10498.30    10129.99    189.43 o
   3   3   9     1684.80     1729.93     51.82 o
   4   3   9      525.35      562.06     33.64 o
   5   3   9      694.74      702.24     53.14 o
   6   3   9      347.58      314.56     61.24 o
   7   3   9      832.20      765.01     54.04 o
   8   3   9       81.32      111.34     63.04 o
   9   3   9     1229.39     1179.43     67.64 o
  10   3   9      591.95      569.23     56.00 o
  11   3   9        0.33       11.77     58.54 o
  12   3   9      430.07      352.69     69.97 o
  13   3   9      594.78      565.43     94.15 o
  14   3   9      123.36      109.35     73.10 o
  15   3   9       74.85       57.39    113.48 o
 -20   4   9     4457.50     4201.41    167.31 o
 -19   4   9     1008.85     1059.80    150.42 o
 -18   4   9      317.11      243.32    140.50 o
 -17   4   9      422.32      473.59     77.46 o
 -16   4   9     2841.08     2757.97     97.90 o
 -15   4   9     4123.27     4148.45    137.86 o
 -14   4   9     1234.06     1204.40    115.30 o
 -13   4   9      449.04      511.32     73.85 o
 -12   4   9     1943.12     1945.57     53.59 o
 -11   4   9     1384.59     1514.09     46.93 o
 -10   4   9     1057.17     1082.34     33.12 o
  -9   4   9      809.92      782.20     49.54 o
  -8   4   9        7.10       -3.19     22.26 o
  -7   4   9     4936.78     4729.73     68.11 o
  -6   4   9     1430.62     1382.02     29.75 o
  -5   4   9      367.58      387.34     22.52 o
  -4   4   9      724.33      797.24     21.54 o
  -3   4   9     9998.33     9914.60    113.91 o
  -2   4   9     1517.80     1456.62     30.27 o
  -1   4   9     2112.33     2075.40     36.66 o
   0   4   9    11427.53    11299.77    149.87 o
   1   4   9     2388.09     2330.50     37.84 o
   2   4   9     2378.24     2639.94     83.79 o
   3   4   9     2027.58     2047.70     61.11 o
   4   4   9     5416.35     5117.98     95.27 o
   5   4   9     7582.17     7345.11    131.12 o
   6   4   9        8.34       23.99     45.93 o
   7   4   9      153.60      214.24     59.44 o
   8   4   9     4876.36     4808.14    219.89 o
   9   4   9     5852.82     5518.91    141.70 o
  10   4   9     3809.67     3966.24    116.68 o
  11   4   9       21.46      -26.48     53.45 o
  12   4   9      896.99      606.85     92.96 o
  13   4   9     2107.32     1947.90    112.82 o
  14   4   9     1863.09     2017.87    138.84 o
  15   4   9       12.36        5.04     71.55 o
  16   4   9      874.83      342.26    165.73 o
 -20   5   9      894.15      921.89    122.49 o
 -19   5   9     2030.61     1962.99    109.90 o
 -18   5   9     2450.91     2705.64    157.65 o
 -17   5   9      783.13      923.71     70.79 o
 -16   5   9      336.32      384.91     59.46 o
 -15   5   9     4467.15     4635.98    224.37 o
 -14   5   9     3816.64     3906.09     87.41 o
 -13   5   9     4974.02     4885.32     98.74 o
 -12   5   9       95.27      115.05     29.91 o
 -11   5   9      234.48      306.95     61.24 o
 -10   5   9     4232.93     4245.93     83.88 o
  -9   5   9      901.72      967.60     79.26 o
  -8   5   9     6758.10     6667.23    111.62 o
  -7   5   9      147.56      123.96     20.98 o
  -6   5   9      430.86      372.91     22.93 o
  -5   5   9    11026.41    11543.91    151.55 o
  -4   5   9      418.06      432.24     22.52 o
  -3   5   9      245.39      258.47     79.26 o
  -2   5   9     5467.37     5532.44     82.93 o
  -1   5   9       19.19       20.92     15.27 o
   0   5   9     7233.04     7138.82    119.01 o
   1   5   9     4076.69     3757.66     80.20 o
   2   5   9      212.92      202.59      9.49 o
   3   5   9    14203.91    13733.01    235.35 o
   4   5   9     4097.27     3732.63     78.36 o
   5   5   9     2193.54     2225.87     56.60 o
   6   5   9     3545.16     3596.63     87.32 o
   7   5   9      975.86      954.63     59.70 o
   8   5   9      881.06      869.83     62.19 o
   9   5   9      245.55      265.28     52.61 o
  10   5   9      158.88      285.68     70.25 o
  11   5   9       58.97        8.99     52.09 o
  12   5   9      647.42      720.75     65.35 o
  13   5   9       26.55      -32.49     85.97 o
  14   5   9      725.95      538.79     86.13 o
  15   5   9     3067.33     3249.19    186.39 o
 -20   6   9     3288.63     2977.95    138.57 o
 -19   6   9     3057.95     3185.76    117.85 o
 -18   6   9     3213.91     3029.21    107.61 o
 -17   6   9     4318.45     4362.63    122.31 o
 -16   6   9     1148.60     1185.90    169.34 o
 -15   6   9     3777.84     3920.75     91.33 o
 -14   6   9     3333.20     3389.64     82.67 o
 -13   6   9      876.81      931.13     78.36 o
 -12   6   9     5421.37     5618.35    107.72 o
 -11   6   9     1688.12     1638.54     50.53 o
 -10   6   9     4142.79     4250.24     88.31 o
  -9   6   9     3177.96     3193.01     69.67 o
  -8   6   9      234.16      267.86     67.55 o
  -7   6   9     2687.44     2700.24     59.23 o
  -6   6   9        0.05       30.32     18.60 o
  -5   6   9       47.25       59.96     17.29 o
  -4   6   9     3452.48     3272.94     49.79 o
  -3   6   9       15.22       41.07     20.71 o
  -2   6   9      554.28      652.86     36.93 o
  -1   6   9      230.78      211.22     16.33 o
   0   6   9     1163.03     1320.47     35.13 o
   1   6   9      477.67      401.47     42.33 o
   2   6   9     1868.84     1930.59     36.28 o
   3   6   9      343.13      290.75     30.62 o
   4   6   9     1687.58     1650.41     33.04 o
   5   6   9     4974.04     4845.87    142.39 o
   6   6   9     3231.13     2988.66    160.38 o
   7   6   9     6672.45     7202.24    385.80 o
   8   6   9     7352.13     7211.36    175.42 o
   9   6   9     2430.73     2556.03     95.99 o
  10   6   9     3855.68     3920.32    121.99 o
  11   6   9     3323.83     3474.24    160.37 o
  12   6   9     1599.15     1568.07    231.50 o
  13   6   9     4881.92     4903.89    239.69 o
  14   6   9     1192.20     1159.98    120.93 o
  15   6   9     2431.13     2359.42    210.80 o
 -20   7   9      423.27      655.40     79.25 o
 -19   7   9      739.83      791.43    134.20 o
 -18   7   9     2550.09     2309.19     96.60 o
 -17   7   9     2917.78     3005.46    106.24 o
 -16   7   9      221.59      231.11     45.20 o
 -15   7   9      759.24      839.03    127.00 o
 -14   7   9    10294.01    10866.17    211.00 o
 -13   7   9     1157.45     1187.70     51.07 o
 -12   7   9     5699.41     5392.55    106.53 o
 -11   7   9     2131.73     2034.02     58.41 o
 -10   7   9     2599.66     2441.30     60.80 o
  -9   7   9    18118.23    18366.06    272.69 o
  -8   7   9     1431.93     1455.59     75.67 o
  -7   7   9     3798.25     3770.48     75.17 o
  -6   7   9    15697.59    15677.15    286.14 o
  -5   7   9      759.76      686.35     58.55 o
  -4   7   9    20490.59    20338.72    564.57 o
  -3   7   9     9545.58     9588.84    142.56 o
  -2   7   9        0.11       23.64     21.24 o
  -1   7   9    19763.17    20044.42    383.88 o
   0   7   9     1414.91     1372.70     36.03 o
   1   7   9     2268.26     2317.52     51.07 o
   2   7   9    12046.85    12047.35    205.69 o
   3   7   9     1355.32     1451.46     44.10 o
   4   7   9    25128.21    25184.95    454.57 o
   5   7   9      504.59      573.27     25.69 o
   6   7   9      242.95      195.16     19.25 o
   7   7   9     6781.57     6739.68    165.07 o
   8   7   9     1518.54     1554.70    120.71 o
   9   7   9      123.20      145.43     52.30 o
  10   7   9      482.16      459.85     61.28 o
  11   7   9     6471.99     6819.34    187.47 o
  12   7   9      540.38      516.63     72.64 o
  13   7   9     1624.74     1543.57     94.98 o
  14   7   9     1646.02     1625.94    127.91 o
  15   7   9     1850.88     1784.10    145.66 o
 -19   8   9       34.88      103.63     62.06 o
 -18   8   9      285.19      349.85     58.55 o
 -17   8   9     1192.73     1037.40     62.07 o
 -16   8   9       74.23       84.54     52.24 o
 -15   8   9     1597.05     1694.76     61.90 o
 -14   8   9      119.53       67.83     44.13 o
 -13   8   9      495.01      460.61     42.80 o
 -12   8   9      645.15      603.98     39.81 o
 -11   8   9       17.56       13.00     28.96 o
 -10   8   9        4.71       28.82     72.05 o
  -9   8   9     3361.57     3394.51    127.94 o
  -8   8   9        3.94       31.21     25.38 o
  -7   8   9      636.90      603.45     72.06 o
  -6   8   9      313.44      263.67     31.03 o
  -5   8   9        3.98      -29.16     29.16 o
  -4   8   9      547.47      557.86    100.88 o
  -3   8   9      128.76      157.11     26.34 o
  -2   8   9     3941.83     3669.72     69.68 o
  -1   8   9       83.01       38.10     19.75 o
   0   8   9      502.78      492.55    109.88 o
   1   8   9      102.95       85.93     19.20 o
   2   8   9       15.00       44.88     23.21 o
   3   8   9     1771.25     1833.76     53.03 o
   4   8   9      220.50      212.54     75.65 o
   5   8   9      437.36      453.79     60.34 o
   6   8   9      922.25      880.83     72.96 o
   7   8   9        0.65       30.87     44.13 o
   8   8   9      870.58      864.47     64.64 o
   9   8   9       51.98       44.19     97.27 o
  10   8   9     2226.69     2341.88    158.55 o
  11   8   9      515.46      528.28     54.65 o
  12   8   9      288.52      201.95     77.46 o
  13   8   9      487.38      478.31    180.13 o
  14   8   9      163.01      139.71     69.50 o
  15   8   9      190.80      285.31    105.07 o
 -19   9   9      296.41      316.93     70.89 o
 -18   9   9      259.30      200.60     53.23 o
 -17   9   9      171.71      147.87     72.05 o
 -16   9   9       79.21      112.90     42.29 o
 -15   9   9        7.34       39.14     34.91 o
 -14   9   9      151.47      234.24     86.46 o
 -13   9   9      345.31      331.61     38.32 o
 -12   9   9      625.66      556.16     39.99 o
 -11   9   9     1330.95     1293.45     48.44 o
 -10   9   9      667.51      612.21     37.60 o
  -9   9   9     2688.20     2605.96     65.16 o
  -8   9   9     2555.14     2601.64    127.93 o
  -7   9   9      144.68      129.47     32.38 o
  -6   9   9     8840.11     8997.60    159.99 o
  -5   9   9     2288.51     2235.79     73.87 o
  -4   9   9     4978.94     5101.36     90.34 o
  -3   9   9     5427.48     5048.09    264.98 o
  -2   9   9     1547.72     1552.45     45.12 o
  -1   9   9     2100.85     2297.22     89.19 o
   0   9   9      233.01      150.65     24.46 o
   1   9   9       51.85      120.99     36.93 o
   2   9   9     1322.52     1364.59     46.21 o
   3   9   9      106.54       81.68     28.80 o
   4   9   9      502.09      435.54     56.74 o
   5   9   9     2161.34     2210.68     61.40 o
   6   9   9      305.42      311.42     30.01 o
   7   9   9      790.69      732.45     49.54 o
   8   9   9      315.95      384.15     49.25 o
   9   9   9     1408.86     1551.63     81.97 o
  10   9   9       71.98       77.22     51.66 o
  11   9   9     2362.25     2572.91    101.19 o
  12   9   9      566.71      624.24    175.63 o
  13   9   9      175.14       53.55     67.86 o
  14   9   9      437.76      407.85    109.88 o
 -19  10   9        6.11      -65.37     65.37 o
 -18  10   9     2617.00     2495.03    128.02 o
 -17  10   9     2402.76     2315.57     96.60 o
 -16  10   9        1.95      -44.88     44.88 o
 -15  10   9    10151.44    10577.43    303.85 o
 -14  10   9      137.48       90.76     62.14 o
 -13  10   9     2693.63     2636.60    151.35 o
 -12  10   9     7135.35     7147.46    193.80 o
 -11  10   9      711.45      702.08     41.27 o
 -10  10   9     3342.93     3316.19    109.92 o
  -9  10   9     4621.08     4726.36    103.63 o
  -8  10   9       72.50      104.92     35.05 o
  -7  10   9     8421.41     8487.08    156.97 o
  -6  10   9     1323.10     1254.57    150.43 o
  -5  10   9      320.80      319.32     37.54 o
  -4  10   9     2705.81     2645.44     60.74 o
  -3  10   9     9267.67     9355.31    143.33 o
  -2  10   9     1297.17     1396.21     55.85 o
  -1  10   9     1010.49     1137.39     75.66 o
   0  10   9     6606.00     6683.88    114.33 o
   1  10   9       15.43      107.32     30.43 o
   2  10   9     7383.31     7614.63    259.63 o
   3  10   9     1750.30     1818.29    224.30 o
   4  10   9       42.06      182.89     99.07 o
   5  10   9    16618.68    17371.69    302.48 o
   6  10   9      487.42      437.40     34.28 o
   7  10   9     3151.19     3196.48     83.31 o
   8  10   9     8452.06     8318.86    173.78 o
   9  10   9      959.46      916.75    227.88 o
  10  10   9    13661.15    14760.93    334.05 o
  11  10   9     2047.75     2057.64     96.39 o
  12  10   9      681.33      638.27     66.14 o
  13  10   9     9865.04    10517.38    384.33 o
  14  10   9       78.02      148.40     98.41 o
 -18  11   9     1994.04     1875.85    109.90 o
 -17  11   9      326.96      308.49     68.78 o
 -16  11   9       42.83       98.52     40.91 o
 -15  11   9     1080.08     1044.77     90.97 o
 -14  11   9     3139.46     3173.69     83.37 o
 -13  11   9      242.54      229.74     52.24 o
 -12  11   9     1382.97     1303.04     56.75 o
 -11  11   9     1222.36     1137.52     50.76 o
 -10  11   9       36.17       81.16     31.57 o
  -9  11   9    14328.32    14369.28    260.26 o
  -8  11   9      754.46      610.78     42.17 o
  -7  11   9     8341.06     8277.12    188.43 o
  -6  11   9     6851.76     6855.08    136.84 o
  -5  11   9      259.03      272.88     35.75 o
  -4  11   9     8246.54     8019.56    133.93 o
  -3  11   9     8941.95     9195.54    505.85 o
  -2  11   9     3265.34     2976.22     91.90 o
  -1  11   9    11911.97    11817.03    184.01 o
   0  11   9     2997.20     3006.18     72.29 o
   1  11   9     7039.25     7221.66    136.84 o
   2  11   9     3547.79     3715.89    207.24 o
   3  11   9      200.13      277.94    245.87 o
   4  11   9     8862.89     9434.67    794.33 o
   5  11   9      181.56      198.77     34.72 o
   6  11   9      128.43      112.19     48.63 o
   7  11   9     2958.54     2926.34    109.01 o
   8  11   9      387.04      391.03     40.73 o
   9  11   9      360.56      281.03     57.64 o
  10  11   9      273.06      348.87     58.86 o
  11  11   9      231.26      233.27     56.73 o
  12  11   9       55.26       85.39     78.35 o
  13  11   9      666.51      429.82     85.15 o
 -18  12   9       24.04      -57.89    171.12 o
 -17  12   9       27.12       53.11     62.81 o
 -16  12   9     1208.99     1138.36     65.80 o
 -15  12   9       98.27      137.40     56.74 o
 -14  12   9      607.73      587.69     44.58 o
 -13  12   9     1633.16     1522.67     60.02 o
 -12  12   9      307.08      338.60     48.30 o
 -11  12   9      980.96      905.77     52.31 o
 -10  12   9       52.99       20.68     42.98 o
  -9  12   9        0.58      -20.22     30.77 o
  -8  12   9       48.80      126.97    101.77 o
  -7  12   9     2733.70     2824.85     78.55 o
  -6  12   9     1074.17     1081.78    143.22 o
  -5  12   9      748.59      767.43     42.05 o
  -4  12   9     2456.49     2526.01     63.31 o
  -3  12   9     1877.81     1916.08     52.67 o
  -2  12   9      127.37      158.77     31.52 o
  -1  12   9      623.85      570.88     34.98 o
   0  12   9      882.11      777.34     95.48 o
   1  12   9     3002.21     3109.61     79.73 o
   2  12   9      593.15      750.65    488.17 o
   3  12   9      927.02      967.18     50.19 o
   4  12   9     2178.82     2092.77    188.28 o
   5  12   9      408.30      442.04     40.55 o
   6  12   9     3611.83     3770.27    251.38 o
   7  12   9        3.31      -37.53     37.53 o
   8  12   9       71.16      106.15     58.54 o
   9  12   9     2047.97     1843.16     92.11 o
  10  12   9      768.55      713.02     73.29 o
  11  12   9      102.02       49.27     55.88 o
  12  12   9      637.98      777.56    226.07 o
  13  12   9       86.77      502.27    598.01 o
 -17  13   9      195.72      159.04     67.16 o
 -16  13   9      120.28       63.82     48.64 o
 -15  13   9      314.56      252.18     70.25 o
 -14  13   9     4129.56     4396.07    154.97 o
 -13  13   9     1104.08     1055.57     68.45 o
 -12  13   9      868.07      858.54    135.11 o
 -11  13   9     1471.48     1513.09     65.61 o
 -10  13   9     2050.45     2023.48    118.91 o
  -9  13   9    11036.87    11477.53    479.75 o
  -8  13   9        5.20      -12.18     41.32 o
  -7  13   9      368.56      416.04     53.14 o
  -6  13   9     6513.63     6905.24    392.08 o
  -5  13   9     5040.90     5424.39    120.64 o
  -4  13   9     1562.95     1490.45    127.01 o
  -3  13   9     1816.70     1836.85     52.92 o
  -2  13   9      119.54       68.78     67.55 o
  -1  13   9    11834.54    12390.43    233.70 o
   0  13   9      552.62      503.36     45.93 o
   1  13   9      886.54     1019.21     57.45 o
   2  13   9     6432.04     6579.81    152.96 o
   3  13   9     3585.71     3738.99   1606.50 o
   4  13   9     4192.45     4200.66    794.74 o
   5  13   9       20.34       89.76    125.19 o
   6  13   9     1085.06     1023.76     55.12 o
   7  13   9     1676.37     1842.31     75.67 o
   8  13   9     2375.77     2418.61     73.80 o
   9  13   9      470.19      376.10     46.72 o
  10  13   9      803.35     1006.08    121.59 o
  11  13   9     3826.08     4067.41    156.67 o
  12  13   9      952.02      983.51    105.08 o
 -16  14   9      959.93      700.75     77.46 o
 -15  14   9     4783.26     4755.81    182.01 o
 -14  14   9     1517.23     1426.80     90.08 o
 -13  14   9     4718.15     4948.70    173.01 o
 -12  14   9     4291.59     4378.90    118.00 o
 -11  14   9      578.37      540.03     50.96 o
 -10  14   9      305.41      292.34     73.85 o
  -9  14   9     1791.52     1860.74     79.27 o
  -8  14   9       40.27       22.64     72.05 o
  -7  14   9     1670.41     1609.97     72.06 o
  -6  14   9      266.51      302.70    123.39 o
  -5  14   9       68.74       66.77     35.39 o
  -4  14   9      788.46      652.86     44.21 o
  -3  14   9      531.17      564.04     68.45 o
  -2  14   9      536.00      549.90     48.43 o
  -1  14   9      989.55     1041.49     90.07 o
   0  14   9      637.61      526.42    161.22 o
   1  14   9      570.88      634.04     48.43 o
   2  14   9     1552.75     1297.70    376.53 o
   3  14   9     4240.00     4510.56    246.89 o
   4  14   9     1745.93     1637.23     89.55 o
   5  14   9     3922.36     3831.12    323.47 o
   6  14   9     2819.07     2896.77   1175.68 o
   7  14   9     1744.02     1648.45     82.87 o
   8  14   9     3386.08     3347.93    127.93 o
   9  14   9       68.28      109.88     46.83 o
  10  14   9     4864.67     5062.26    223.47 o
  11  14   9     1557.78     1581.73    124.30 o
  12  14   9      656.45      677.31    142.31 o
 -16  15   9      150.15      171.12     84.66 o
 -15  15   9      702.28      718.74     84.66 o
 -14  15   9      198.97      264.79     64.85 o
 -13  15   9     4431.80     4370.04    160.38 o
 -12  15   9      219.08      306.22     70.25 o
 -11  15   9      208.23      183.99     71.15 o
 -10  15   9     7331.37     7522.54    228.04 o
  -9  15   9        8.05       36.62     36.71 o
  -8  15   9     3219.88     3250.86     93.26 o
  -7  15   9     4967.71     5131.39    119.26 o
  -6  15   9      202.87      167.71     40.62 o
  -5  15   9    11552.83    11607.44    372.46 o
  -4  15   9      816.35      813.08     48.87 o
  -3  15   9     4752.60     4760.85    117.63 o
  -2  15   9     9065.62     9382.50    310.15 o
  -1  15   9      272.33      286.40     48.63 o
   0  15   9     8638.39     8597.11    252.43 o
   1  15   9     2672.52     2720.66    463.96 o
   2  15   9      114.78      204.96     67.55 o
   3  15   9     7557.44     7313.60    543.55 o
   4  15   9      327.15      366.07    151.31 o
   5  15   9     1074.69     1034.03     77.46 o
   6  15   9     1204.94     1401.54     81.07 o
   7  15   9      321.81      401.69     61.24 o
   8  15   9     2066.99     2080.88    108.10 o
   9  15   9     1786.76     1697.08    108.09 o
  10  15   9      206.40      122.49     73.85 o
  11  15   9     1404.92     1410.56    120.70 o
 -15  16   9     1731.63     1529.51    120.70 o
 -14  16   9      193.72      118.88     77.45 o
 -13  16   9      729.39      542.21     70.25 o
 -12  16   9     1379.63     1149.35     84.67 o
 -11  16   9     2698.75     2653.98    117.11 o
 -10  16   9       12.40       46.17     46.48 o
  -9  16   9       13.39        4.38    119.78 o
  -8  16   9     1955.41     1783.52    106.30 o
  -7  16   9     2237.61     2182.95    164.85 o
  -6  16   9      871.90      754.19     55.91 o
  -5  16   9      282.69      269.40     41.94 o
  -4  16   9     4392.40     4443.72    124.50 o
  -3  16   9     2028.08     2101.39     79.27 o
  -2  16   9     2046.29     2102.54     82.88 o
  -1  16   9      414.61      459.34     68.45 o
   0  16   9     2811.29     2720.74    113.51 o
   1  16   9     2966.88     2943.05    272.08 o
   2  16   9      395.77      287.42    668.29 o
   3  16   9       27.80      -59.44     59.44 o
   4  16   9     2290.92     2616.06    111.70 o
   5  16   9     1234.06     1291.66     82.87 o
   6  16   9     2390.79     2372.84    113.51 o
   7  16   9        0.86      -72.05     72.05 o
   8  16   9        0.36      -39.63     72.05 o
   9  16   9     6494.01     6213.04    259.55 o
  10  16   9      220.68      396.28    135.10 o
 -14  17   9      258.58      171.12     75.65 o
 -13  17   9      111.46      252.17     77.45 o
 -12  17   9      290.33      226.96     59.44 o
 -11  17   9       50.96       57.64     61.24 o
 -10  17   9      339.41      320.63     64.85 o
  -9  17   9      445.14      563.81     68.45 o
  -8  17   9      482.96      624.51     50.96 o
  -7  17   9      436.51      480.23     55.80 o
  -6  17   9        5.60       10.00     49.25 o
  -5  17   9      129.82       99.64     57.64 o
  -4  17   9        4.68      -39.98     39.98 o
  -3  17   9     1096.83     1268.22     90.07 o
  -2  17   9      187.93      304.41     75.65 o
  -1  17   9      394.97      583.62     77.46 o
   0  17   9       67.54      -28.82     70.25 o
   1  17   9       17.01      -28.82     57.64 o
   2  17   9     2435.59     2317.01    117.11 o
   3  17   9       10.12       19.81     68.45 o
   4  17   9     1136.78     1252.01     97.28 o
   5  17   9       52.71       14.41     59.44 o
   6  17   9       38.74      -30.62     68.45 o
   7  17   9      156.79      262.98     70.25 o
   8  17   9       10.86       81.06     64.84 o
   9  17   9      104.71       28.82     68.45 o
 -13  18   9     2068.65     1709.72    127.91 o
 -12  18   9      328.83      138.70     79.26 o
 -11  18   9     6244.33     6254.31    218.09 o
 -10  18   9      743.70      698.93     79.26 o
  -9  18   9      792.70      635.89     81.06 o
  -8  18   9     5450.68     5345.57    178.43 o
  -7  18   9      571.23      533.88     66.79 o
  -6  18   9     2664.53     2668.54    115.31 o
  -5  18   9      412.43      554.80     75.66 o
  -4  18   9     2226.03     2354.79    115.31 o
  -3  18   9     2573.38     2607.12    124.32 o
  -2  18   9      994.53     1084.46     90.07 o
  -1  18   9      482.32      462.94     75.66 o
   0  18   9      215.54      165.72     77.45 o
   1  18   9     3223.76     3405.53    147.75 o
   2  18   9      582.03      740.35     82.86 o
   3  18   9     2435.37     2531.39    131.52 o
   4  18   9     2150.88     2183.59    122.51 o
   5  18   9      442.75      452.13     82.86 o
   6  18   9     4512.39     4229.49    191.02 o
   7  18   9      794.04      643.09     75.66 o
   8  18   9      933.09      999.78     86.47 o
   9  18   9     6108.76     4426.54    266.75 o
 -12  19   9        2.91     -135.09    135.09 o
 -11  19   9      101.54      203.54     81.06 o
 -10  19   9     5612.64     4950.84    191.04 o
  -9  19   9      721.53      594.45     90.07 o
  -8  19   9     2990.45     2897.29    160.36 o
  -7  19   9     2716.10     3012.52    158.55 o
  -6  19   9       27.67       -5.40     88.26 o
  -5  19   9     7089.61     7515.05    306.44 o
  -4  19   9       81.46      144.10     73.85 o
  -3  19   9     1206.38     1370.91    104.48 o
  -2  19   9     4170.70     4366.35    169.39 o
  -1  19   9      495.08      545.80     90.07 o
   0  19   9     6855.91     7341.83    279.40 o
   1  19   9     2298.69     2025.08    108.10 o
   2  19   9       10.95       -7.20     81.06 o
   3  19   9     7536.35     7558.59    284.82 o
   4  19   9        0.03       70.25     79.25 o
   5  19   9     1423.73     1486.23    100.88 o
   6  19   9     2618.16     2297.19    136.93 o
   7  19   9       87.69      129.69     91.86 o
   8  19   9     2855.46     2351.28    180.17 o
 -10  20   9       27.32     -126.09    126.09 o
  -9  20   9       90.58       73.85     99.07 o
  -8  20   9       26.09      -25.22     77.45 o
  -7  20   9      142.65      169.32     86.46 o
  -6  20   9       31.49        0.00     75.65 o
  -5  20   9       96.16       16.21     91.86 o
  -4  20   9      345.89      345.85     81.06 o
  -3  20   9      110.23       59.44     68.45 o
  -2  20   9       58.74       75.65     88.26 o
  -1  20   9        7.66       36.02     84.66 o
   0  20   9       29.58       46.83     84.66 o
   1  20   9        6.61      -70.25     70.25 o
   2  20   9      832.05      942.12     95.47 o
   3  20   9       80.07      210.75     86.46 o
   4  20   9      131.80      180.13     75.65 o
   5  20   9      345.58      410.69     90.06 o
   6  20   9       79.36      -34.22     93.66 o
  -8  21   9      344.14      380.07    138.70 o
  -7  21   9      864.30      841.25    117.09 o
  -6  21   9      365.65      135.10    100.87 o
  -5  21   9     4671.36     4402.52    346.00 o
  -4  21   9      439.02      531.39     95.47 o
  -3  21   9       85.44       12.61     91.86 o
  -2  21   9     1499.76     1646.58    129.71 o
  -1  21   9     2177.69     2396.17    145.93 o
   0  21   9     1979.08     1992.57    144.13 o
   1  21   9       25.44       34.22     86.46 o
   2  21   9      797.55      990.76    102.68 o
   3  21   9     2877.16     2509.85    203.60 o
[truncated: 106,775 more chars]
